# Supplementary material for: Pyrin dephosphorylation is sufficient to trigger inflammasome activation in familial Mediterranean fever patients
Source: EMBO Mol Med. 2019 Oct 7;11(11):e10547. doi: 10.15252/emmm.201910547 (PMC6835204; doi:10.15252/emmm.201910547)
Supplement: Supplementary file 3 — Source Data for Expanded View and Appendix [file EMMM-11-e10547-s009.zip]

Archive with 5 entries (4 files):
- EV_appendix_source_data/
- EV_appendix_source_data/FigEV2B-SourceData.pdf
- EV_appendix_source_data/FigEV4_sourceData.pdf
- EV_appendix_source_data/FigS6_SourceData.pdf
- EV_appendix_source_data/FigS8_SourceData_FullWB-coIP-PhosphoBlotsvg.pdf
