# Supplementary material for: Pyrin dephosphorylation is sufficient to trigger inflammasome activation in familial Mediterranean fever patients
Source: EMBO Mol Med. 2019 Oct 7;11(11):e10547. doi: 10.15252/emmm.201910547 (PMC6835204; doi:10.15252/emmm.201910547)
Supplement: Supplementary file 5 — Source Data for Figure 1 [file EMMM-11-e10547-s003.xlsx]

## Sheet: 1A
	HD			FMF			HD LPS			FMF LPS
6 (M694V/M694V)	18.5484	21.9802	23.2837	122.69	154.927	179.471	18.9743	25.7348	34.0844	6.22382	2.11703	5.46401
9 (M694V/M694V)	30.586	39.8884	27.2763	835.854	890.355	828.79	15.8523	12.9057	15.4305	16.4529	11.1901	4.16938
10 (M694V/M694V)	45.615	52.8714	42.6933	520.986	522.505	482.957	9.21967	7.21821	7.16874	13.2715	10.0455	6.42141
20 (M694V/M694V)	39.6057	49.7648	45.4964	85.4148	84.1578	97.6199	13.6182	26.2844	44.0236	5.02299	6.78764	2.52756
11 (M694V/M694V)	0	0	0	339.624	333.772	336.538	0	0	0	0	0	0
17 (M694V/M694V)	3.67378	2.72694	6.02177	238.66	234.036	205.408	1.43299	2.72694	1.07014	0	0	0
24 (M694V/M694V)	12.3901	0	2.89059	546.574	513.768	517.338	0	0	0	31.3652	16.5005	23.1433
23 (M694V/M694V)	12.2777	32.6132	27.6459	1046.33	855.589	902.1	0	0	0	45.225	47.0177	41.4163
15 (M694V/M694V)	0	0	0	125.159	113.656	103.736	0	0	0	2.9659	3.84081	4.65947
2 (M694I/M694I)	5.92723	16.3778	15.8536	870.065	915.189	1358.86	0	2.22941	0	21.9731	16.1674	13.2398
7 (M694I/M694I)	0.214135	0.650383	0	1615.64	1508.88	1536.2	0	0	0	15.1011	14.4083	6.72484
14 (M694I/M694I)	3.29348	3.25816	2.87778	618.236	536.545	921.856	10.9601	0.571824	1.85692	13.1664	31.7976	19.0212
26 (V726A/V726A)	8.50254	9.12811	5.2158	37.9361	58.3555	44.154	2.14876	7.25285	1.23903	7.35476	1.9359	6.33388
28 (M694V HET)	54.3084	68.1599	74.5895	726.167	758.39	736.455	3.03625	1.14313	0	0	0.136623	5.1537
29 (M694V HET)	0	0	0	329.835	282.906	267.065	0	0	0	0	0	0
30 (M694V HET)	42.0893	45.4998	53.8369	106.316	97.8194	86.2164	4.12119	6.55514	5.43704	0	0	0
19 (M694V HET)	18.821	27.3637	34.6382	21.0813	36.6116	44.4526	22.8599	15.9805	13.5268	20.4537	11.192	12.1798
1 (M694I/V726A)	0	0.0228718	0	485.013	425.767	441.063	0	0	0	0	0	0
21 (M680I/M694V)	1.15955	2.04784	2.07919	1740.49	1652.02	1649.36	1.77318	1.45602	0	0	0	0
27 (M680I/V726A)	30.2897	29.1448	40.4739	71.4067	43.342	50.1835	19.8601	19.13	19.049	1.03914	2.82734	0.222983
12 (M694V/R761H)	28.6068	19.3304	28.3294	148.472	214.68	189.19	50.5248	45.9088	36.4754	0	0	0
4 (E167D,F479L; V377A)	13.8155	18.9975	17.2245	15.9568	13.6208	26.7546	24.5888	39.0162	31.8053	0	1.59365	2.1577
5 (E167D,F479L; V377A)	0.30872	0	0	11.1068	14.5437	21.2178	0	0.0236551	0	9.37635	13.0391	4.84839
3 (M694V/E148Q)	44.1649	57.5154	45.0704	30.2513	27.7485	28.5053	33.4352	39.996	35.2716	0	1.04632	3.01756
8 (M694V/E148Q)	6.42851	14.0755	13.0307	146.378	157.429	135.242	4.20589	9.10301	2.32641	14.4289	0.673938	0
13 (M694V/R761H)	26.2102	22.7809	28.4556	156.347	142.199	150.298	26.1035	28.2263	15.2527	11.9645	15.7593	10.4665
	44.4722	32.2831	40.3481				33.3482	23.0375	31.8277
	27.7194	24.0051	38.0481				17.1434	22.5292	27.1923
	52.414		29.8707				24.2319	47.3458
	3.75599	2.52854	2.35415				2.08694	2.18313	1.85137
	4.0439	0.655414	6.51017				1.6876	1.03044	0
	182.529	214.96	161.358				145.983	194.635	180.294
	12.7186	12.6298	13.4119				4.92591	2.16447	1.3941

## Sheet: 1B
	HD			FMF			HD LPS			FMF LPS
	18.3588	20.3412	26.2412				18.9743	25.7348	34.0844
	24.039	19.237	20.0857				15.8523	12.9057	15.4305
	39.3102	43.8712	43.809				9.21967	7.21821	7.16874
	33.0672	33.5069	34.7539				13.6182	26.2844	44.0236
	95.2447	77.023	72.7165				0	0	0
	136.767	130.038	130.273				1.43299	2.72694	1.07014
	3.59722	2.48387	0.188318				0	0	0
	6.34053	2.81039	7.17236				0	0	0
	107.196	122.495	124.445				0	0	0
	66.6277	62.7958	54.0967				0	2.22941	0
	16.086	17.3929	18.7447				0	0	0
	233.897	213.178	176.994				10.9601	0.571824	1.85692
	14.7316	9.38173	10.0949				2.14876	7.25285	1.23903
	76.2294	64.3424	82.7702				3.03625	1.14313	0
	44.8897	86.2778	69.4333				0	0	0
	40.9858	38.6591	33.7814				4.12119	6.55514	5.43704
	210.55	209.011	263.393				22.8599	15.9805	13.5268
	80.2198	81.8325	66.9857				0	0	0
	11.3606	10.8807	10.722				1.77318	1.45602	0
	108.519	123.336	115.278				19.8601	19.13	19.049
	324.116	301.17	303.391				50.5248	45.9088	36.4754
	95.0969	106.278	96.677				24.5888	39.0162	31.8053
	2.45339	1.87461	3.28621				0	0.0236551	0
	42.5354	45.679	34.7229				33.4352	39.996	35.2716
	480.751	420.483	495.184				4.20589	9.10301	2.32641
	247.793	240.555	262.09				26.1035	28.2263	15.2527
19 (M694V HET)				617.194	556.687	628.685				6.22382	2.11703	5.46401
3 (M694V/E148Q)				60.3871	49.7735	36.3477				16.4529	11.1901	4.16938
6 (M694V/M694V)				230.368	223.293	223.383				13.2715	10.0455	6.42141
9 (M694V/M694V)				276.389	276.98	260.025				5.02299	6.78764	2.52756
10 (M694V/M694V)				985.751	938.812	929.594				0	0	0
20 (M694V/M694V)				299.858	311.567	325.438				0	0	0
24 (M694V/M694V)				1891.73	1402.53	3008.69				31.3652	16.5005	23.1433
23 (M694V/M694V)				1329.52	2209.49	2413.72				45.225	47.0177	41.4163
11 (M694V/M694V)				1203.92	867.414	1256.3				2.9659	3.84081	4.65947
15 (M694V/M694V)				386.858	434.143	411.611				21.9731	16.1674	13.2398
26 (V726A/V726A)				1340.82	1300.22	1106.4				15.1011	14.4083	6.72484
1 (M694I/V726A)				216.909	181.124	46.9173				13.1664	31.7976	19.0212
2 (M694I/M694I)				1005.88	970.887	843.567				7.35476	1.9359	6.33388
7 (M694I/M694I)				1678.87	1612.96	1701.03				0	0.136623	5.1537
14 (M694I/M694I)				1413.33	1818.33	2268.93				0	0	0
12 (M694V/R761H)				688.551	714.923	780.162				0	0	0
13 (M694V/R761H)				1319.17	1469.85	1387.96				20.4537	11.192	12.1798
4 (E167D,F479L; V377A)				638.155	888.331	564.213				0	0	0
5 (E167D,F479L; V377A)				391.6	354.377	350.118				0	0	0

## Sheet: 1C
	HD			FMF			HD -LPS			FMF-LPS			HD			FMF
6 (M694V/M694V)	8.6268			0			40.9101	42.9099		14.4182	11.6973		27.9515	27.1158		3.46409	5.03342
10 (M694V/M694V)	4.38615			2.58155			98.534	69.7142		27.4946	25.9152		62.1029	50.2685		2.79217	7.67734
9 (M694V/M694V)	3.20739			7.816			45.4725	38.1776		70.8192	64.6477		40.3074	39.7074		26.8139	42.211
2 (M694I/M694I)	3.77207			7.21346			108.319	112.821		59.5853	44.9386		54.1667	43.8766		42.7349	36.9173
7 (M694I/M694I)	0			6.4105			18.1081	20.2618		150.031	128.358		51.189	40.3933		96.4881	119.231
1 (M694I/V726A)	0			3.61486			188.761	99.2901		72.2318	62.7854		154.998	154.535	122.391	52.2072	34.601
21 (M680I/M694V)	0			0			157.78	135.435	133.203	190.329	132.085	264.327	149.931	127.882	165.969	142.411	154.073	139.475
8 (M694V/E148Q)	0			0			104.933	91.6493	126.707	125.459	165.028	137.227	130.669	120.484	190.329	93.8751	112.216	87.287
12 (M694V/R761H)	0			0			102.389	98.1496	156.745	119.124	103.283	91.3948	36.2934	32.4902	17.6941	153.055	229.028	218.962
19 (M694V HET)				0			67.5666	105.275	49.0897	132.512	147.338	236.871	159.065	180.442	217.407	69.6705	78.1297	112.096
20 (M694V/M694V)				0.285926						19.6849	0	22.9304				1.45894	15.9561	20.1834

## Sheet: 1D
Time (min)	HD UCN 12.5																											HD LPS+Nig
15	0	0	0	0	0	0	0	0	0	0	0.123965	0	0	0	0	0	0	0	0	0	0	0	0	0	0	0	0	0	0	0	0	0	0	0	0	0	0.38496	0.414779	0	0	0	0	0	0	0	0	0	0	0
20	0	0	0	0	0	0	0	0	0	0	0	0	0	0	0	0	0	0	0	0	0	0	0	0	0	0	0	0	0	0	0	0	0	0	0	0	0	0	0	0	0	0	0	0	0	0	2.87908	0	0
25	1.2644	0	0.32966	0.0379597	0	0	0	0	0	0.0926925	0.012306	0.0298613	1.08504	0	0	0.425413	0.0913895	0	0	0	0.0923215	0	0	0	0	0	0	1.30306	0.264541	0.14787	0	0	0.0782371	0.0366369	0	0	0.562484	0	0	1.26863	0	0	0.098904	0.355534	2.00345	0.142667	3.00282	0.102523	0
30	1.31462	0	0.422398	0	0	0	0	0	0	0.126167	0.0897199	0	2.04414	0	0	0.509138	0.1178	0	0	0	0.0630808	0	0	0	0	0	0.317713	1.64735	0.939751	0.897552	0	0	0.489179	0	0	0.17586	0.292151	0	0.179066	2.36271	0	0	0.304602	0.349872	1.72946	1.20136	2.96436	0.146729	0
35	1.56569	0	0.46911	0	0	0	0	0	0	0.116988	0	0.18646	2.23363	0	0	0	0	0	0	0	0.0387724	0	0	0	0	0	0.345982	3.72905	0.97255	1.51239	0	0	1.90169	0	0	0.206738	0.772748	0	1.75153	3.27045	0	0.0241218	0.0407735	0.130873	1.5154	0.520021	2.90479	0.498756	0
40	1.59684	0	0.65467	0	0	0	0	0	0	0.517555	0	0.206728	2.58073	0	0.17956	0.221762	0	0	0	0	0.03756	0	0	0	0	0	0.371228	11.9348	1.34206	2.96956	0	0	3.03715	0	0.29406	0.492881	2.04525	0	3.92043	4.24941	0.0682146	0	0.162426	0.331263	1.9538	0.0846883	3.17891	1.09629	0
45	3.74702	0	0.665088	0	0	0	0	0	0	3.6462	0	0.619234	3.80139	0	0.2492	0.266861	0.0267094	0	0	0	0.0187432	0	0	0	0	0	0.358069	26.693	2.62236	4.25298	0	0.869633	5.24879	0.383319	1.95821	0.884298	3.96306	0.0280522	7.56121	6.77861	0.314367	0.138759	1.74283	0.497361	1.86873	0.167364	3.28382	1.89979	0
50	8.03462	0	0.796065	0	0	0.128273	0	0	0	11.5615	0	1.2372	4.77752	0	0.23089	0.708202	0.037896	0	0	0	0.0148674	0	0	0	0.266125	0	0.849858	43.9021	3.80649	6.10402	0	2.59755	8.74643	1.16649	5.12384	1.09603	6.25968	0.441142	12.1212	11.0078	0.848222	0.321596	6.94225	0.630086	2.95341	0.988305	3.74906	3.0788	0
55	19.6765	0	0.931121	0	0	1.50315	0	0	0	21.712	0.765142	2.60863	6.40068	0	0.348843	0.714066	0	0	0	0	0	0	0.354716	0	2.2035	0.354708	1.91974	59.5463	6.83799	9.12588	0.598062	5.00086	13.5407	2.30813	10.5602	1.71187	9.58109	1.85626	16.1116	17.0357	2.12133	0.590351	15.1974	0.960445	4.62104	1.11805	4.23445	4.61674	0.616595
60	33.3836	0	1.37491	0	0	6.86129	0	0.223842	0	31.9674	1.55616	5.13127	8.84473	0	0.161696	2.09423	0	0.147984	0.523903	0	0	0	1.79479	0	4.64725	1.97615	3.07241	74.7218	12.4748	13.5116	2.61579	10.9628	21.742	4.09889	16.8128	2.96053	14.8552	4.17148	18.9442	24.1535	3.61658	1.36514	24.9557	1.55822	7.20457	2.53766	4.98665	6.47482	2.15705
65	48.3073	0	2.33489	0	0	15.2508	0.267371	2.86415	0	42.285	3.60978	8.96329	11.7549	0.0740741	0.215206	5.10534	0	0.3885	2.73794	0	0	0	3.66273	0	8.51731	4.89017	5.08126	88.1279	25.0342	18.2245	6.56213	21.1125	30.4307	5.90769	24.1744	5.81975	20.8304	9.37361	21.9484	31.3528	5.92337	3.72412	34.3287	2.32931	10.3245	4.67731	6.58384	9.09089	6.89001
70	66.8916	0	3.20671	0	0.0672895	26.31	0.415539	7.78409	0	52.6392	7.35102	13.8279	16.2346	1.36923	0.431745	8.35892	0.391411	1.4182	6.02802	0.113461	0	0	6.13497	0	12.8361	8.11581	8.06714	96.2643	41.509	22.3559	11.9306	32.3494	39.1057	8.54439	32.7734	10.6631	27.9752	17.4575	22.9204	37.7313	8.94974	5.69904	44.5636	3.67242	15.6592	7.73868	10.2311	12.0251	14.3719
75	79.0449	0	5.51766	0	0.33127	39.701	0.735555	18.2316	0	63.9894	12.9244	19.9152	23.0439	3.51886	0.615545	13.0341	0.702811	2.69326	9.74776	0.555958	0	0	8.46847	0.315457	17.4409	11.6118	11.5989	106.625	54.5996	26.4822	18.2741	44.7327	48.1952	11.7383	42.5595	17.103	37.7295	30.0414	24.7961	44.6833	12.6648	8.90454	55.7337	5.32219	23.445	11.668	15.0815	15.2589	22.3762
80	93.1367	0	8.03662	0	0.439972	53.812	1.71853	32.1536	1.94724	74.2409	22.2485	25.6714	30.1535	6.85929	0.828563	20.0598	0.962184	5.20127	13.2042	0.946846	0.151988	0	11.6335	0.483512	21.972	14.8338	15.6067	116.474	61.5726	30.8787	25.1026	54.7521	56.9121	15.9608	53.6233	24.9184	51.4744	47.2869	26.0613	50.8966	15.9258	14.9141	66.2487	6.20322	32.5598	17.2257	20.0274	18.786	31.3751
85	91.0362	0	12.1476	0	0.763187	66.9821	3.51073	48.8978	5.78584	81.6011	34.9503	29.7001	36.9702	11.3263	0.998114	29.3152	1.77349	7.72395	17.2296	2.23949	1.13982	0	16.1295	0.497367	28.6287	17.9035	19.3289	125.669	63.1608	36.1117	33.5585	61.2807	65.3731	19.7204	65.9224	31.5085	67.9961	67.3985	26.8974	57.1651	19.7249	22.6108	73.3961	7.59735	41.4059	23.8538	24.7804	22.1298	40.7124
90	95.4122	0	16.5736	0	0.988302	78.9363	5.73848	66.8546	10.2584	81.0518	50.5011	31.7688	42.8984	16.596	1.3775	41.0341	3.07485	11.1868	22.0747	3.27045	3.19371	0.518544	20.6419	0.898233	34.9417	22.3255	22.987	136.903	63.6259	40.9415	41.9155	64.93	72.4801	24.0503	77.9509	39.0371	82.5061	85.6636	27.7423	63.3721	23.8143	28.9669	79.2915	9.44697	49.4123	30.8915	28.5297	25.0218	51.2449
95	95.5151	0	21.4733	0	2.0639	88.7631	9.06696	84.0771	16.2251	79.9012	66.4803	31.5352	47.154	22.2446	2.32755	55.6209	4.25964	15.7056	27.4507	4.48075	7.09708	2.74443	25.8449	3.48348	43.1586	26.5633	26.0346	134.26	61.8836	45.242	50.6989	67.118	78.5662	27.7989	87.9465	45.2097	93.9374	101.425	28.3855	68.1735	27.9954	34.2237	83.7653	11.1149	56.9439	38.0099	32.8862	28.4718	63.1097
100	93.2188	0.156177	26.4627	0	4.6213	96.9892	12.7816	99.3363	22.4746	75.8775	81.6421	29.4941	47.5408	28.2441	5.00079	68.9339	5.92676	21.185	32.9315	6.12357	12.5404	5.64602	31.2134	6.69315	50.7333	32.7517	28.1969	136.462	61.3536	48.5497	59.012	67.0473	82.8771	31.2056	95.3927	51.2273	99.3377	113.688	26.9791	71.2405	31.533	36.4717	87.0998	13.3219	63.7798	45.4666	36.2147	30.9509	75.1635
105	88.0746	0.273574	30.8951	0	7.27526	104.159	17.3729	113.909	28.3251	70.6848	95.4468	25.9338	45.168	34.2933	8.07952	80.4161	7.51465	27.4207	39.0688	7.77926	19.047	10.0858	36.9616	12.2424	59.7328	39.352	30.4348	140.142	60.4234	49.9731	68.0266	64.7572	86.9134	33.7747	102.201	54.8556	95.4278	122.493	26.0478	72.2149	34.8113	38.3777	87.6791	15.6975	69.5697	52.3031	38.4564	32.7708	87.6467
110															11.4182	84.9226	9.177	35.0193	45.4438	9.09803	25.9412	15.3209	42.5063	18.1379	69.0917	46.8007	32.1544															36.7457	89.3822	19.0912	75.802	59.768	39.2439	34.8098	101.388
115															14.0902	84.0429	11.4412	42.628	52.6208	10.9492	30.5329	21.2645	47.1255	28.2788	78.3718	53.3308	33.3595															34.5048	90.1229	22.5052	81.0662	66.5759	40.3229	35.1945	115.622
120															16.7779	82.2128	13.6245	50.9524	59.6608	12.6318	32.6134	28.8589	52.1912	39.5476	86.7794	63.1116	35.2246															32.001	87.2408	25.9913	86.6562	73.5697	39.3236	35.8194	130.07
125															19.1095	71.6983	15.9568	58.6619	66.354	14.6417	31.428	37.9976	56.0463	51.4306	94.5776	70.9741	36.672															29.7286	84.1799	29.1118	91.9089	79.9896	38.4371	35.8073	146.701
130																64.7954	18.7279	67.2844	73.0067	17.2487	26.8796	48.3087	60.8929	65.4289	102.79	79.2488	39.052																78.6261	32.0083	97.7978	85.7043	37.5609	35.0371	162.814
135																60.6466	21.1137	74.8848	78.8461	20.0471	24.673	60.4276	64.185	80.3409	110.15	87.6286	41.1731																74.9639	34.657	103.518	91.3996	36.7895	34.6837	178.256
140																59.0682	23.8685	83.4583	84.1486	22.9455	22.035	73.689	68.0795	94.659	117.951	94.9539	44.0182																69.9571	37.3841	110.268	96.558	33.8899	33.6669	199.015
145																51.0658	26.1645	91.5898	89.1288	24.7913	19.9119	89.2348	71.7854	111.333	123.041	103.097	47.3257																67.5803	38.5572	115.604	101.958	33.035	32.3191	216.523
150																44.8323	28.3003	101.848	95.5324	26.8326	17.7645	106.255	75.4323	127.19	130.466	108.264	51.1893																64.6927	40.5796	123.753	107.93	31.3116	30.5618	236.029
155																40.1939	30.5014	109.778	98.8418	29.0002	15.1035	125.673	79.0642	140.449	138.109	114.776	55.2673																62.8139	43.0575	131.562	111.278	30.5811	27.8886	259.568
160																37.0971	32.2201	119.48	104.163	29.9403	12.5174	144.889	82.0955	155.428	144.491	121.644	59.8125																60.5292	44.7862	142.772	118.712	28.534	25.487	281.088
165																34.7695	34.1849	135.048	108.3	31.1895	11.7479	167.855	85.5552	170.425	152.487	129.408	64.4222																57.308	45.8205	153.243	123.653	27.3239	23.7374	304.443
170																32.925	35.2537	147.268	113.079	32.0379	11.8865	193.512	88.4526	184.391	158.35	136.886	68.9064																51.9564	46.2787	168.601	129.062	26.4334	21.2221	338.445
175																31.2669	36.1014	168.369	117.112	33.7301	11.5853	218.803	92.0029	198.509	165.542	142.635	73.783																51.139	46.1077	186.264	133.706	26.2526	19.8434	367.373
180																30.5746	36.9034	188.67	122.218	34.1083	9.74723	254.825	95.1084	212.829	176.249	147.584	77.9087																45.4948	46.17	207.676	139.595	25.8782	17.1064	409.601
185																26.9042	37.3967	224.126	125.131	35.3545	8.68307	293.458	97.0832	223.349	187.147	154.211	81.8438																43.7065	46.5281	239.657	145.34	24.9116	14.7783	459.532
190																24.9528	37.9569	274.13	130.292			331.658	100.172	238.092	197.096	160.48	85.8557																39.6302	45.9137	287.36	151.124		13.6486	501.328
195																21.9768	38.3517	351.604	134.798			388.75	102.27	246.183	207.685	168.109	89.6937																33.7484	45.4618	362.157	156.532			580.501
[truncated: 49 more columns]

## Sheet: 1E
	FMF	HD
HD126		54.7694
3 (M694V/E148Q)	38.8135
6 (M694V/M694V)	29.3091
HD128		114.987
2 (M694I/M694I)	47.8051
9 (M694V/M694V)	54.9647
1 (M694I/V726A)	60.065
HD129		93.5404
7 (M694I/M694I)	40.5722
HD130		114.987
10 (M694V/M694V)	45.7401
HD143		114.987
19 (M694V HET)	51.0141
20 (M694V/M694V)	39.3413
HD136		67.1773
12 (M694V/R761H)	39.938
HD131		107.809
HD132		75.4367
HD141		97.9703
HD135		54.8866
HD137		78.7035
HD139		75.0585
HD140		72.52
HD144		93.1024
HD148		114.987
11 (M694V/M694V)	36.9039
HD160		79.9975
24 (M694V/M694V)	32.8803
23 (M694V/M694V)	34.8723
HD161		132.619
HD162		99.0014
HD163		87.5823
25 (M694V/M694V)	41.0287
HD165		114.987
HD166		105.491
21 (M680I/M694V)	36.7384
HD167		111.403
HD168		89.2978
15 (M694V/M694V)	28.7056
HD169		109.276
4 (E167D,F479L; V377A)	54.3779
5 (E167D,F479L; V377A)	51.7185
HD171		77.7024
14 (M694I/M694I)	38.4534
HD173		86.9026
16 (M694V/M694V)	25.6894
HD174		87.4329
26 (V726A/V726A)	53.8621
13 (M694V/R761H)	46.7676

## Sheet: 1F
	FMF	HD
HD126		269.5
3 (M694V/E148Q)	1010
6 (M694V/M694V)	1962
HD128		0
2 (M694I/M694I)	572.8
9 (M694V/M694V)	180.5
1 (M694I/V726A)	122
HD129		24.78
7 (M694I/M694I)	1482
HD130		0.1898
10 (M694V/M694V)	691.4
HD143		0
19 (M694V HET)	381
20 (M694V/M694V)	1014
HD136		25.31
12 (M694V/R761H)	1086
HD131		0
HD132		0.5596
HD141		0
HD135		268.8
HD137		8.536
HD139		37.27
HD140		136.7
HD144		0
HD148		5.447
11 (M694V/M694V)	1066
HD160		19.46
24 (M694V/M694V)	1844
23 (M694V/M694V)	2430
HD161		1.369
HD162		0.37
HD163		1.31
25 (M694V/M694V)	1108
HD165		0
HD166		1.327
21 (M680I/M694V)	915.2
HD167		0
HD168		6.261
15 (M694V/M694V)	2064
HD169		0
4 (E167D,F479L; V377A)	236.9
5 (E167D,F479L; V377A)	347.1
HD171		23.97
14 (M694I/M694I)	1484
HD173		6.714
16 (M694V/M694V)	2266
HD174		28.49
26 (V726A/V726A)	158.2
13 (M694V/R761H)	438.3

## Sheet: 1G
Time (min)	HD UCN 12.5																											HD LPS+Nig
15	0	0	0	0	0	0	0	0	0	0	0.123965	0	0	0	0	0	0	0	0	0	0	0	0	0	0	0	0	0	0	0	0	0	0	0	0	0	0.38496	0.414779	0	0	0	0	0	0	0	0	0	0	0
20	0	0	0	0	0	0	0	0	0	0	0	0	0	0	0	0	0	0	0	0	0	0	0	0	0	0	0	0	0	0	0	0	0	0	0	0	0	0	0	0	0	0	0	0	0	0	2.87908	0	0
25	1.2644	0	0.32966	0.0379597	0	0	0	0	0	0.0926925	0.012306	0.0298613	1.08504	0	0	0.425413	0.0913895	0	0	0	0.0923215	0	0	0	0	0	0	1.30306	0.264541	0.14787	0	0	0.0782371	0.0366369	0	0	0.562484	0	0	1.26863	0	0	0.098904	0.355534	2.00345	0.142667	3.00282	0.102523	0
30	1.31462	0	0.422398	0	0	0	0	0	0	0.126167	0.0897199	0	2.04414	0	0	0.509138	0.1178	0	0	0	0.0630808	0	0	0	0	0	0.317713	1.64735	0.939751	0.897552	0	0	0.489179	0	0	0.17586	0.292151	0	0.179066	2.36271	0	0	0.304602	0.349872	1.72946	1.20136	2.96436	0.146729	0
35	1.56569	0	0.46911	0	0	0	0	0	0	0.116988	0	0.18646	2.23363	0	0	0	0	0	0	0	0.0387724	0	0	0	0	0	0.345982	3.72905	0.97255	1.51239	0	0	1.90169	0	0	0.206738	0.772748	0	1.75153	3.27045	0	0.0241218	0.0407735	0.130873	1.5154	0.520021	2.90479	0.498756	0
40	1.59684	0	0.65467	0	0	0	0	0	0	0.517555	0	0.206728	2.58073	0	0.17956	0.221762	0	0	0	0	0.03756	0	0	0	0	0	0.371228	11.9348	1.34206	2.96956	0	0	3.03715	0	0.29406	0.492881	2.04525	0	3.92043	4.24941	0.0682146	0	0.162426	0.331263	1.9538	0.0846883	3.17891	1.09629	0
45	3.74702	0	0.665088	0	0	0	0	0	0	3.6462	0	0.619234	3.80139	0	0.2492	0.266861	0.0267094	0	0	0	0.0187432	0	0	0	0	0	0.358069	26.693	2.62236	4.25298	0	0.869633	5.24879	0.383319	1.95821	0.884298	3.96306	0.0280522	7.56121	6.77861	0.314367	0.138759	1.74283	0.497361	1.86873	0.167364	3.28382	1.89979	0
50	8.03462	0	0.796065	0	0	0.128273	0	0	0	11.5615	0	1.2372	4.77752	0	0.23089	0.708202	0.037896	0	0	0	0.0148674	0	0	0	0.266125	0	0.849858	43.9021	3.80649	6.10402	0	2.59755	8.74643	1.16649	5.12384	1.09603	6.25968	0.441142	12.1212	11.0078	0.848222	0.321596	6.94225	0.630086	2.95341	0.988305	3.74906	3.0788	0
55	19.6765	0	0.931121	0	0	1.50315	0	0	0	21.712	0.765142	2.60863	6.40068	0	0.348843	0.714066	0	0	0	0	0	0	0.354716	0	2.2035	0.354708	1.91974	59.5463	6.83799	9.12588	0.598062	5.00086	13.5407	2.30813	10.5602	1.71187	9.58109	1.85626	16.1116	17.0357	2.12133	0.590351	15.1974	0.960445	4.62104	1.11805	4.23445	4.61674	0.616595
60	33.3836	0	1.37491	0	0	6.86129	0	0.223842	0	31.9674	1.55616	5.13127	8.84473	0	0.161696	2.09423	0	0.147984	0.523903	0	0	0	1.79479	0	4.64725	1.97615	3.07241	74.7218	12.4748	13.5116	2.61579	10.9628	21.742	4.09889	16.8128	2.96053	14.8552	4.17148	18.9442	24.1535	3.61658	1.36514	24.9557	1.55822	7.20457	2.53766	4.98665	6.47482	2.15705
65	48.3073	0	2.33489	0	0	15.2508	0.267371	2.86415	0	42.285	3.60978	8.96329	11.7549	0.0740741	0.215206	5.10534	0	0.3885	2.73794	0	0	0	3.66273	0	8.51731	4.89017	5.08126	88.1279	25.0342	18.2245	6.56213	21.1125	30.4307	5.90769	24.1744	5.81975	20.8304	9.37361	21.9484	31.3528	5.92337	3.72412	34.3287	2.32931	10.3245	4.67731	6.58384	9.09089	6.89001
70	66.8916	0	3.20671	0	0.0672895	26.31	0.415539	7.78409	0	52.6392	7.35102	13.8279	16.2346	1.36923	0.431745	8.35892	0.391411	1.4182	6.02802	0.113461	0	0	6.13497	0	12.8361	8.11581	8.06714	96.2643	41.509	22.3559	11.9306	32.3494	39.1057	8.54439	32.7734	10.6631	27.9752	17.4575	22.9204	37.7313	8.94974	5.69904	44.5636	3.67242	15.6592	7.73868	10.2311	12.0251	14.3719
75	79.0449	0	5.51766	0	0.33127	39.701	0.735555	18.2316	0	63.9894	12.9244	19.9152	23.0439	3.51886	0.615545	13.0341	0.702811	2.69326	9.74776	0.555958	0	0	8.46847	0.315457	17.4409	11.6118	11.5989	106.625	54.5996	26.4822	18.2741	44.7327	48.1952	11.7383	42.5595	17.103	37.7295	30.0414	24.7961	44.6833	12.6648	8.90454	55.7337	5.32219	23.445	11.668	15.0815	15.2589	22.3762
80	93.1367	0	8.03662	0	0.439972	53.812	1.71853	32.1536	1.94724	74.2409	22.2485	25.6714	30.1535	6.85929	0.828563	20.0598	0.962184	5.20127	13.2042	0.946846	0.151988	0	11.6335	0.483512	21.972	14.8338	15.6067	116.474	61.5726	30.8787	25.1026	54.7521	56.9121	15.9608	53.6233	24.9184	51.4744	47.2869	26.0613	50.8966	15.9258	14.9141	66.2487	6.20322	32.5598	17.2257	20.0274	18.786	31.3751
85	91.0362	0	12.1476	0	0.763187	66.9821	3.51073	48.8978	5.78584	81.6011	34.9503	29.7001	36.9702	11.3263	0.998114	29.3152	1.77349	7.72395	17.2296	2.23949	1.13982	0	16.1295	0.497367	28.6287	17.9035	19.3289	125.669	63.1608	36.1117	33.5585	61.2807	65.3731	19.7204	65.9224	31.5085	67.9961	67.3985	26.8974	57.1651	19.7249	22.6108	73.3961	7.59735	41.4059	23.8538	24.7804	22.1298	40.7124
90	95.4122	0	16.5736	0	0.988302	78.9363	5.73848	66.8546	10.2584	81.0518	50.5011	31.7688	42.8984	16.596	1.3775	41.0341	3.07485	11.1868	22.0747	3.27045	3.19371	0.518544	20.6419	0.898233	34.9417	22.3255	22.987	136.903	63.6259	40.9415	41.9155	64.93	72.4801	24.0503	77.9509	39.0371	82.5061	85.6636	27.7423	63.3721	23.8143	28.9669	79.2915	9.44697	49.4123	30.8915	28.5297	25.0218	51.2449
95	95.5151	0	21.4733	0	2.0639	88.7631	9.06696	84.0771	16.2251	79.9012	66.4803	31.5352	47.154	22.2446	2.32755	55.6209	4.25964	15.7056	27.4507	4.48075	7.09708	2.74443	25.8449	3.48348	43.1586	26.5633	26.0346	134.26	61.8836	45.242	50.6989	67.118	78.5662	27.7989	87.9465	45.2097	93.9374	101.425	28.3855	68.1735	27.9954	34.2237	83.7653	11.1149	56.9439	38.0099	32.8862	28.4718	63.1097
100	93.2188	0.156177	26.4627	0	4.6213	96.9892	12.7816	99.3363	22.4746	75.8775	81.6421	29.4941	47.5408	28.2441	5.00079	68.9339	5.92676	21.185	32.9315	6.12357	12.5404	5.64602	31.2134	6.69315	50.7333	32.7517	28.1969	136.462	61.3536	48.5497	59.012	67.0473	82.8771	31.2056	95.3927	51.2273	99.3377	113.688	26.9791	71.2405	31.533	36.4717	87.0998	13.3219	63.7798	45.4666	36.2147	30.9509	75.1635
105	88.0746	0.273574	30.8951	0	7.27526	104.159	17.3729	113.909	28.3251	70.6848	95.4468	25.9338	45.168	34.2933	8.07952	80.4161	7.51465	27.4207	39.0688	7.77926	19.047	10.0858	36.9616	12.2424	59.7328	39.352	30.4348	140.142	60.4234	49.9731	68.0266	64.7572	86.9134	33.7747	102.201	54.8556	95.4278	122.493	26.0478	72.2149	34.8113	38.3777	87.6791	15.6975	69.5697	52.3031	38.4564	32.7708	87.6467
110															11.4182	84.9226	9.177	35.0193	45.4438	9.09803	25.9412	15.3209	42.5063	18.1379	69.0917	46.8007	32.1544															36.7457	89.3822	19.0912	75.802	59.768	39.2439	34.8098	101.388
115															14.0902	84.0429	11.4412	42.628	52.6208	10.9492	30.5329	21.2645	47.1255	28.2788	78.3718	53.3308	33.3595															34.5048	90.1229	22.5052	81.0662	66.5759	40.3229	35.1945	115.622
120															16.7779	82.2128	13.6245	50.9524	59.6608	12.6318	32.6134	28.8589	52.1912	39.5476	86.7794	63.1116	35.2246															32.001	87.2408	25.9913	86.6562	73.5697	39.3236	35.8194	130.07
125															19.1095	71.6983	15.9568	58.6619	66.354	14.6417	31.428	37.9976	56.0463	51.4306	94.5776	70.9741	36.672															29.7286	84.1799	29.1118	91.9089	79.9896	38.4371	35.8073	146.701
130																64.7954	18.7279	67.2844	73.0067	17.2487	26.8796	48.3087	60.8929	65.4289	102.79	79.2488	39.052																78.6261	32.0083	97.7978	85.7043	37.5609	35.0371	162.814
135																60.6466	21.1137	74.8848	78.8461	20.0471	24.673	60.4276	64.185	80.3409	110.15	87.6286	41.1731																74.9639	34.657	103.518	91.3996	36.7895	34.6837	178.256
140																59.0682	23.8685	83.4583	84.1486	22.9455	22.035	73.689	68.0795	94.659	117.951	94.9539	44.0182																69.9571	37.3841	110.268	96.558	33.8899	33.6669	199.015
145																51.0658	26.1645	91.5898	89.1288	24.7913	19.9119	89.2348	71.7854	111.333	123.041	103.097	47.3257																67.5803	38.5572	115.604	101.958	33.035	32.3191	216.523
150																44.8323	28.3003	101.848	95.5324	26.8326	17.7645	106.255	75.4323	127.19	130.466	108.264	51.1893																64.6927	40.5796	123.753	107.93	31.3116	30.5618	236.029
155																40.1939	30.5014	109.778	98.8418	29.0002	15.1035	125.673	79.0642	140.449	138.109	114.776	55.2673																62.8139	43.0575	131.562	111.278	30.5811	27.8886	259.568
160																37.0971	32.2201	119.48	104.163	29.9403	12.5174	144.889	82.0955	155.428	144.491	121.644	59.8125																60.5292	44.7862	142.772	118.712	28.534	25.487	281.088
165																34.7695	34.1849	135.048	108.3	31.1895	11.7479	167.855	85.5552	170.425	152.487	129.408	64.4222																57.308	45.8205	153.243	123.653	27.3239	23.7374	304.443
170																32.925	35.2537	147.268	113.079	32.0379	11.8865	193.512	88.4526	184.391	158.35	136.886	68.9064																51.9564	46.2787	168.601	129.062	26.4334	21.2221	338.445
175																31.2669	36.1014	168.369	117.112	33.7301	11.5853	218.803	92.0029	198.509	165.542	142.635	73.783																51.139	46.1077	186.264	133.706	26.2526	19.8434	367.373
180																30.5746	36.9034	188.67	122.218	34.1083	9.74723	254.825	95.1084	212.829	176.249	147.584	77.9087																45.4948	46.17	207.676	139.595	25.8782	17.1064	409.601
185																26.9042	37.3967	224.126	125.131	35.3545	8.68307	293.458	97.0832	223.349	187.147	154.211	81.8438																43.7065	46.5281	239.657	145.34	24.9116	14.7783	459.532
190																24.9528	37.9569	274.13	130.292			331.658	100.172	238.092	197.096	160.48	85.8557																39.6302	45.9137	287.36	151.124		13.6486	501.328
195																21.9768	38.3517	351.604	134.798			388.75	102.27	246.183	207.685	168.109	89.6937																33.7484	45.4618	362.157	156.532			580.501
[truncated: 49 more columns]

## Sheet: 1H
	FMF	HD
HD126		42.3299
3 (M694V/E148Q)	52.8679
6 (M694V/M694V)	52.0641
HD128		61.989
2 (M694I/M694I)	74.1092
9 (M694V/M694V)	73.9738
1 (M694I/V726A)	92.9626
HD129		67.9408
7 (M694I/M694I)	68.0671
HD130		76.4173
10 (M694V/M694V)	70.9089
HD143		64.2776
19 (M694V HET)	64.7644
20 (M694V/M694V)	71.7177
HD136		59.0056
12 (M694V/R761H)	55.8925
HD131		85.3021
HD132		62.5747
HD141		77.1608
HD135		64.8634
HD137		70.511
HD139		61.774
HD140		57.1768
HD144		85.0648
HD148		83.1275
11 (M694V/M694V)	78.5734
HD160		57.8237
24 (M694V/M694V)	48.6081
23 (M694V/M694V)	53.1243
HD161		110.931
HD162		72.4427
HD163		82.2101
25 (M694V/M694V)	77.8239
HD165		80.6029
HD166		81.9924
21 (M680I/M694V)	90.0001
HD167		73.9945
HD168		72.2173
15 (M694V/M694V)	73.0136
HD169		71.8497
4 (E167D,F479L; V377A)	78.8337
5 (E167D,F479L; V377A)	75.883
HD171		54.3715
14 (M694I/M694I)	63.014
HD173		70.5826
16 (M694V/M694V)	87.6741
HD174		85.636
26 (V726A/V726A)	79.0407
13 (M694V/R761H)	70.5375

## Sheet: 1I
	FMF	HD
HD126		6172
3 (M694V/E148Q)	3595
6 (M694V/M694V)	3763
HD128		2461
2 (M694I/M694I)	1316
9 (M694V/M694V)	1460
1 (M694I/V726A)	764.5
HD129		1661
7 (M694I/M694I)	1550
HD130		1421
10 (M694V/M694V)	1902
HD143		2326
19 (M694V HET)	2225
20 (M694V/M694V)	1291
HD136		2861
12 (M694V/R761H)	2926
HD131		849
HD132		2831
HD141		1302
HD135		2840
HD137		2701
HD139		1397
HD140		2654
HD144		854.5
HD148		1572
11 (M694V/M694V)	2229
HD160		3089
24 (M694V/M694V)	3871
23 (M694V/M694V)	3188
HD161		358.4
HD162		1761
HD163		1062
25 (M694V/M694V)	1495
HD165		1124
HD166		980.2
21 (M680I/M694V)	812
HD167		1759
HD168		1537
15 (M694V/M694V)	1599
HD169		1784
4 (E167D,F479L; V377A)	1242
5 (E167D,F479L; V377A)	1561
HD171		3203
14 (M694I/M694I)	2885
HD173		1873
16 (M694V/M694V)	794.7
HD174		842.6
26 (V726A/V726A)	1228
13 (M694V/R761H)	1871
