# Supplementary material for: Pyrin dephosphorylation is sufficient to trigger inflammasome activation in familial Mediterranean fever patients
Source: EMBO Mol Med. 2019 Oct 7;11(11):e10547. doi: 10.15252/emmm.201910547 (PMC6835204; doi:10.15252/emmm.201910547)
Supplement: Supplementary file 6 — Source Data for Figure 2 [file EMMM-11-e10547-s004.zip › emmm201910547-sup-0004-SDataFig2.xlsx]

## Sheet: 2B
HD UNTREATED	HD LPS NIG	HD UCN	P UNTREATED	P LPS NIG	P UCN
0.62	15	2.2	1.34	17.03	42.1
0.4	16	2.1	1.4	30.7	20.1
1.6	24.6	3.7	2.8	25.9	21.5
0.43	26.21	1.73	0.9	29.28	56.76
FMF patients
18	M694I/M694I
13	M694V/R761H
26	V726A/V726A
2	M694I/M694I

## Sheet: 2C
	HD						FMF
Untreated	8.45	8.64	10.7				9.71	9.72	1.73	4.48	10.9
UCN	7.41	6.88	4.43				37.6	42	28.2	30.9	25.9
LPS NIG	28.7	36.7	36.4				29	25.6	13.5	17.6	35.2
FMF patients
26	V726A/V726A
13	M694V/R761H
23	M694V/M694V
24	M694V/M694V
10	M694V/M694V

## Sheet: 2E
	Ann V										PI
HD	78.8461	66.3901	81.0843	95.7369	0	73.3732	100	73.3356	77.8	75.9	21.1538	33.61	18.9157	4.26314	100	26.6268	0	26.6644	22.1	24.1
FMF	0	2.32086	0	0	0	0	0	0	0		100	97.6791	100	100	100	100	100	100	100
HDNg	0	0	1.91368	7.15773	0	61.1134	9.24758	0	12.4		100	100	98.0863	92.8423	100	38.8866	90.7524	100	87.6
FMFNg	1.44071	9.49762	5	10	15	20	25	30	40		98.5593	90.5024	100	100	100	100	100	100	100
FMF patients
25	M694V/M694V
21	M694V/M680I
4	E167D,F479L/V377A
5	E167D,F479L/V377A
14	M694I/M694I
13	M694V/R761H
10	M694V/M694V
23	M694V/M694V
24	M694V/M694V
