# Supplementary material for: Pyrin dephosphorylation is sufficient to trigger inflammasome activation in familial Mediterranean fever patients
Source: EMBO Mol Med. 2019 Oct 7;11(11):e10547. doi: 10.15252/emmm.201910547 (PMC6835204; doi:10.15252/emmm.201910547)
Supplement: Supplementary file 7 — Source Data for Figure 3 [file EMMM-11-e10547-s005.xlsx]

## Sheet: 3E
	HD UCN-01	HD colch.+UCN-01	FMF UCN-01	FMF colch.+UCN-01
HD188	5.604	1.202
HD189	32.46	0.141
HD190	144.5	7.039
1 (M694I/V726A)			689.9	8.138
32 (M694V/M694V)			1361	203
33 (M694V/M694V)			1138	17.83
34 (M694I/0)			1078.4	167.4
13 (M694V/R761H)			830.1	8.17
26 (V726A/V726A)			442.6	60.71
2 (M694I/M694I)			1903.8	168.03
HD198	249.828	117.567
HD199	10.682	231.08

## Sheet: 3A
	HD UNTREATED			HD LPS			HD LPS UCN			HD MCC UCN			HD LPS TcdB			HD MCC TcdB			HD LPS NIG			HD MCC NIG			FMF UNTREATED			FMF LPS			FMF LPS UCN			FMF MCC UCN			FMF TcdB			FMF MCC TcdB			FMF LPS NIG			FMF MCC NIG
HD187	10.073	1.70596	5.88421	11.7484	9.67661	18.0305	29.2478	26.6964	39.2287	14.0489	14.4148	21.7108	3015.9	3015.32	2947.04	2346.11	2381.99	2301.58	2900.91	2818.08	3295.78	42.8336	36.6376	46.3356
HD188	5.54131	10.5023	4.66467	16.0826	10.6283	10.283	8.70635	11.428	18.0159	5.49124	8.73579	11.4604	489.972	601.976	524.844	537.331	591.456	513.682	1165.75	1040.73	1508.75	36.6094	43.1021	32.1456
HD189	6.08769	7.89381	13.3618	12.3522	9.48644	10.4147	9.20165	4.89719	6.83117	13.0572	5.94057	19.6658	385.073	366.103	408.985	502.003	424.558	466.752	893.709	733.913	635.327	880.389	741.53	736.474
HD190	7.46574	3.96564	12.5863	38.4057	24.8115	24.0769		8.69929	9.90057	6.50242	7.01154	5.18421	10.7385	22.6987	12.4859	14.6633	11.0969	16.1658	181.479	149.266	98.5951	160.504	151.24	154.894
HD192	0	1.19943	0	0	0.0218438	0	1.67368	2.63139	0.805541	0.51013	2.6063	2.13488	1086.72	994.573	1111.83	892.082	1120.12	1151.85	996.87	726.45	817.812	2.68166	3.24184	4.5363
HD193	5.47121	4.89029	6.26289	7.75356	4.56338	2.28266	6.26289	17.2477	21.4818	7.10297	8.23376	4.59048	1862.39	1479.24	1083.05	1782.7	1255.03	941.467	1066.62	843.582	920.122	12.8062	12.7398	14.7314
HD194	1.10932	0.696932	2.95503	1.22793	5.52314	3.32724	5.75108	13.4298	14.2346	7.33873	7.6748	9.45087	3268.11	3396.91	2207.12	3263.08	2144.73	3058.54	2560.58	2288.71	2324.09	13.2843	18.8626	5.16684
HD204-P289	0	4.49997	7.35249	6.4873	10.1055	8.85027	52.3004	51.0442	54.1121	57.9818	36.6855	39.8644	3027.15	2879.77	3147.39	3251.9	2913.49	2825.21	3157.93	3382.68	3403.86	95.5432	72.1998	91.9378
38 (M680I/M694I)																									34.5082	33.8457	47.2502	16.9553	22.5981	22.0907	2702.49	2771.04	2540.94	1828.46	2141.5	2133.38	1768.83	1720.21	2139.22	1456.74	1627.63	1491.01	2386.15	2676.08	2621.84	60.9115	65.9288	76.7247
1 (M694I/V726A)																									6.49574	10.6915	10.4709	48.0224	36.4224	36.2823	1014.94	824.423	1059.68	769.457	808.01	1005.46	981.176	979.362	1163.99	1587.77	1723.62	1101.41	1046.07	1268.81	1568.21	30.2622	40.2547	50.5722
32 (M694V/M694V)																									7.09652	14.9431			15.113	12.111	607.497	617.629	601.627	1449.61	605.147		463.748	504.716	505.257	428.491	501.369		161.248	197.18		43.5757	41.5988	49.9764
33 (M694V/M694V)																									82.6374	36.3869	7.8886	26.5433	40.3879	7.05912	702.242	774.946	682.044	465.695	404.993	605.499	856.668	919.996	884.041	905.668	952.917	857.534	520.872	537.169	522.207	39.0814	31.9613	38.3302
16 (M694V/M694V)																									6.37442	12.1289		13.5027	16.4657		845.618	821.617	1325.54	5545.7									3099.38	2910.05	2829.22	81.8004	69.5097
2 (M694I/M694I)																									35.5646	43.6339	54.4769	16.069	18.2772	17.3594	3795.82	3953.54	3372.13	3167.11	3069.22	2690.38	4036.97	4220.62	4509.18	4300.87	4237.75	4153.81	5496.76	4704.13	4354.68	69.4127	92.3723	94.1174

## Sheet: 3B
	HD LPS			HD LPS UCN			HD LPS TcdB			HD LPS COL UCN			HD LPS Col TcdB			FMF LPS			FMF LPS UCN			FMF TcdB			FMF LPS COL UCN			FMF LPS Col TcdB
HD187	11.7484	9.67661	18.0305	29.2478	26.6964	39.2287	3015.9	3015.32	2947.04	26.2664	34.1547	37.9307	35.5268	42.6525	48.8095
HD188	16.0826	10.6283	10.283	8.70635	11.428	18.0159	489.972	601.976	524.844	12.0493	17.2636	15.5028	14.6114	10.2206	13.2236
HD189	12.3522	9.48644	10.4147	9.20165	4.89719	6.83117	385.073	366.103	408.985	8.88709	16.0953	13.2601	17.0892	24.7339	19.7395
HD190	38.4057	24.8115	24.0769		8.69929	9.90057	10.7385	22.6987	12.4859	5.18421	4.18925	7.80175	12.2522	8.76181	15.0795
HD192	0	0.0218438	0	1.67368	2.63139	0.805541	1086.72	994.573	1111.83	0.51013	2.06138	2.75726	2.18403	5.13789	4.1333
HD193	7.75356	4.56338	2.28266	6.26289	17.2477	21.4818	1862.39	1479.24	1083.05	7.48604	9.14975	7.27928	27.2042	14.6628	38.2531
HD194	1.22793	5.52314	3.32724	5.75108	13.4298	14.2346	3268.11	3396.91	2207.12	6.30849	10.4615	11.2021	9.76301	11.5217	13.7216
HD198	22.8982	26.5609	21.4685	97.578	79.8174	73.432	2173.78	2619.01	2405.45	76.0592	79.1889	58.9254	371.495	448.938	420.138
HD199	28.2517	26.4771	26.6167	40.4305	22.6374	22.4921	510.372	502.934	446.617	17.016	23.2448	29.1029	278.152	316.531	272.068
HD200	4.03589	2.98897	3.40605	29.2689	29.3991	39.9852	1119.19	1144.16	1267.47	14.314	16.4112	14.6376	903.485	1134.26	1047.44
38 (M680I/M694I)																16.9553	22.5981	22.0907	2702.49	2771.04	2540.94	1768.83	1720.21	2139.22	103.138	140.614	181.377	941.897	882.502	673.364
1 (M694I/V726A)																48.0224	36.4224	36.2823	1014.94	824.423	1059.68	981.176	979.362	1163.99	24.6457	16.4119	25.6144	379.5	344.884	323.597
32 (M694V/M694V)																	15.113	12.111	607.497	617.629	601.627	463.748	504.716	505.257	26.8738	38.0803	51.8862	110.21	83.4124	150.207
33 (M694V/M694V)																26.5433	40.3879	7.05912	702.242	774.946	682.044	856.668	919.996	884.041	22.544	11.3395	14.183	170.42	146.706	182
16 (M694V/M694V)																13.5027	16.4657		845.618	821.617	1325.54	4041.29	4271.32		501.039	556.972	468.946		4693.4	4470.98
34 (M694I/0)																21.0962	20.9293	9.67557	845.904	679.431	721.843		2863.3	2204.28	61.8992	60.4907	58.7438	1530.45	1399.01	1397.16
13 (M694V/R761H)																26.8647	26.517	26.3172	397.564	479.994	441.469	938.33	1136.34	982.348	46.6413	43.5315	41.4625	505.693	523.629	532.711
26 (V726A/V726A)																26.318	20.4772	12.1597	477.731	411.288	360.451	1342.6	1799.14		53.5135	46.7293	20.0329	830.975	725.649	1094.66
2 (M694I/M694I)																36.3104	29.9612	38.9126	3069.86	3013.7	3188.94	3368.24	8368.31	6489.49	553.816	408.19	400.777	2770	2932.28	2076.74
3 (M694V/E148Q)																19.0483	22.6007	26.7081	924.679	919.649	1179.21	1545.99	1423.92	1319.42	200.464	149.337	76.4556	1083.26	1300.18	1344.51

## Sheet: 3C
Time (min)	HD188 UCN			HD188 col.+ucn			#1 UCN			1 col.+ucn				Time (min)	HD189 UCN			HD189 colch.+ucn			HD190 UCN			HD190 colch.+ucn			32 UCN			32 colch.+ucn			33 UCN			33 colch.+ucn
15	0	0	0	0	0	0	0	0	0	0	0	0		15	0	0	0	0	0	0	0	0	0	0	0	0	0	0	0	0	0	0	0	0	0	0	0	0
20	0	0	0	0	0	0	0	0	0	0	0	0		20	0	0	0	0	0	0	0	0	0	0	0	0	0	0	0	0	0	0	0	0	0	0	0	0
25	0	0	0	0	0	0	0	0	0	0	0	0		25	0	0	1.63533	0	0	0	0.510204	7.45779	0.788497	0	0	0	1.00756	2.84275	0.0473889	0	2.27547	0.626077	0	0	0	0	0	0
30	0	0	0	0	0	0	0	0	0	0	0	0		30	0	0.101619	1.05622	0	0	0	4.17623	5.53298	1.42267	0	0	0	1.14245	3.60586	0.75199	1.87009	4.77202	2.3014	0	0	0	0.733945	0	0
35	0	0	0	0	0	0	0	0	0	0.232404	0	0		35	0	0	0	0	0	0	2.5	5.40512	0	0	0	0	6.61765	8.61345	2.57104	2.76248	5.43546	3.27806	0	4.32238	0	1.62089	0	0
40	0	0	0	0	0	0	0.617886	0	0	0.0325203	0	0		40	0	0	0	0	0	0	0.848656	5.80548	0	0	0	0	10.5557	10.0315	7.86148	4.50058	7.67747	5.10945	0	6.4781	0	1.55109	0	0
45	0	0	0	0	0	0	0	0	1.33758	0	0	0		45	0	0	0.383458	0	0	0	2.0436	8.1443	0	0	3.81471	0.408719	14.1026	15.5983	13.2602	6.80884	9.46746	4.33925	5.1669	13.6717	1.32602	2.69776	0.502972	0
50	0	0	0	0	0	0	1.80152	3.27343	5.97345	0	0	0		50	0	0	0	0	0	0	0	3.28653	0	0	0	0	19.2102	22.8389	21.8797	3.59699	8.27092	3.68488	12.2624	23.1222	9.68326	2.62444	0.316742	0
55	0	1.94418	0.721229	0	0.721229	0	11.403	8.84194	13.0717	3.24475	0	0		55	0	0	1.68186	0	0	0	2.08623	6.10942	1.11266	0	0	0	28.7014	28.1764	38.5134	3.63561	7.45957	2.57379	21.043	31.1985	18.71	0	0	0
60	0	0	0	0	0	0	13.3541	13.7164	16.7239	1.37285	0	0		60	0	0	0	0	0	0	0	0.263115	0	0	0	0	32.0148	31.3494	41.5119	0	2.69439	0	21.334	38.3633	27.8619	0	0	0
65	0	0	0	0	0	0	22.8589	22.2772	22.5786	0	0	0		65	0	0	1.88781	0	0	0	0.55788	6.68708	1.11576	0	0	0	39.5952	37.8906	44.3724	2.16535	3.72554	0.537713	29.7062	49.2654	36.0422	0	0.229568	0
70	0	0.348542	0	0	0	0	28.1103	30.4694	29.8966	0	0	0		70	0	0	3.54171	0	0	0	2.03214	5.30168	3.02458	0	0	0	42.3983	44.0043	46.394	0.940553	6.62196	1.26246	32.2976	53.0603	38.371	0	0	0
75	0	0	0	0	0	0	34.4211	36.9774	35.7389	0	0	0		75	0	0.780122	4.55631	0	0	0	0	5.15033	2.1398	0	0	0	43.3417	43.9843	44.772	2.29851	4.3436	1.65878	37.1694	56.1021	45.8005	0.139211	0.278422	0
80	0	0.348542	0.348542	0	0	0	38.1778	43.0387	39.7856	0	0	0		80	0	1.72089	5.98185	0	0	0.169549	0	6.00188	0.382775	0	0	0	46.83	44.4524	42.7458	2.63171	5.10035	2.47344	35.3464	60.0655	45.5992	0	0	0
85	0	2.16709	1.41332	0	0	0	42.0031	47.7336	42.2848	0	0	0		85	0	0	5.80294	0	0	0	0	2.24685	0.695825	0	0	0	48.9201	47.8402	42.8877	3.99576	5.59223	2.7533	36.0077	58.9173	50.2175	0	0	0
90	0	2.16505	2.82397	0	0	0	46.0293	50.0256	45.3753	1.37029	0	0		90	0	3.17041	8.02814	0	0	0	0	0.379868	0	0	0	0	49.5156	49.085	42.9314	3.113	4.24472	2.07013	37.3896	63.1501	46.6634	0	0	0
95	0	1.43495	3.06122	0	0	0	48.6325	51.0141	47.3122	0.157183	0	0		95	0	4.03861	8.74242	0	0	0	0	0	0	0	0	0	50.8179	49.4002	43.8453	4.93388	4.78035	2.86671	35.3996	60.7582	50.4611	0	0	0
100	0	1.28742	2.6392	0	0	0	49.0898	55.9799	48.7131	0.784683	0	0		100	0	0	5.04942	0	0	0	0	0	0	0	0	0	49.1433	53.0806	43.8208	7.72684	3.22429	2.71846	34.7781	59.6867	51.5405	0	0	0
105	0	2.06186	2.7384	0	0	0	50.6828	55.8047	50.9686	0	0	0		105	0	0	4.79432	0	0	0	0	0	0	0	0	0	49.241	50.0185	45.439	3.3351	1.56796	2.67546	32.548	55.2329	49.9726	0	0	0
110	0	3.21847	3.12094	0	0	0	53.3631	57.5666	51.4504	2.29519	0	0		110	0	1.66179	11.8489	0	0	0	0	0	0	0	0	0	49.5714	50.9132	46.148	2.70469	2.10414	2.52882	39.878	60.3439	51.858	0	0	0
115	0	2.35489	4.54395	0	0	0	53.6475	63.6775	54.8096	2.22724	0	0		115	0	0	6.33492	0	0	0	0	0	0	0	0	0	45.0465	50.5055	43.1728	0	0	0	32.0936	58.5483	49.1902	0	0	0
120	0	2.00068	2.91624	0	0	0	52.157	68.3895	53.3247	4.18424	0	0		120	0	0.622138	10.6829	0	0	0	0	0	0	0	0	0	47.1954	53.8104	46.6998	0	1.04088	1.95258	33.7927	56.9802	49.6106	0	0	0
125	0	0.621547	3.21133	0	0	0	54.795	67.5685	56.7791	1.62037	0	0		125	0	0	9.99578	0	0	0	0	0	0	0	0	0	44.5935	51.6969	46.8988	1.1677	0	1.81385	33.7813	61.2706	55.0397	0	0	0
130	0	2.05289	2.57481	0	0	0	52.7122	64.4985	54.7088	4.59235	0	0		130	0	0	10.1409	0	0	0	0	0	0	0	0	0	45.0204	48.8163	45.1845	0	0	0	31.1153	60.7731	48.2256	0	0	0
135	0	2.46785	4.65763	0	0	0	55.8833	66.8083	56.7783	6.06563	0	0		135	0	0	12.7424	0	0	0	0	0	0	0	0	0	42.5722	44.2275	42.0055	0	0	0	28.2085	60.0652	47.1661	0	0	0
140	0	0.641482	5.13186	0	0	0	53.6716	65.1072	56.0748	7.20961	1.29441	0		140	0	0	13.7073	0	0	0	0	0	0	0	0	0	42.4349	45.4786	45.4242	0	0	0	30.9215	59.5904	40.5461	0	0	0
145	0	4.43084	8.53746	0	0	0	54.3331	67.2181	57.9892	7.21056	2.80401	0.891886		145	0	0	9.51642	0	0	0	0	0	0	0	0	0	40.4382	43.8612	44.708	0	0	0	20.2909	58.6909	43.8546	0	0	0
150	0	3.10651	7.65533	0	0	0	54.6616	66.9682	58.3909	7.52762	2.96284	1.72894		150	0	0	12.1362	0	0	0	0	0	0	0	0	0	39.5005	42.6919	47.5727	0	0	0	30.0503	61.3228	44.716	0	0	0
155	0	4.96345	10.504	0	0	0	57.3472	72.5111	62.4955	6.82874	4.02957	2.87544		155	0	0	13.427	0	0	0	0	0	0	0	0	0	35.9534	37.7002	43.9044	0	0	0	25.038	62.7093	44.6728	0	0	0
160	0	1.94059	5.26733	0	0	0	51.0854	70.1778	60.8538	10.492	3.67854	2.98642		160	0	0	16.4309	0	0	0	0	0	0	0	0	0	38.3956	37.0333	44.4986	0	0	0	16.2879	58.7879	41.0606	0	0	0
165	1.54919	6.31294	11.0767	0	3.98916	0	52.6278	71.9186	60.5114	15.2344	9.28347	9.02721		165	0	0	18.0921	0	0	0	0	0	0	0	0	0	34.8297	35.6037	46.5671	0	0	0	17.2522	53.7861	52.3809	0	0	0
170	4.48947	8.42273	13.0711	0.437028	7.46921	0	53.5859	71.0875	62.9643	15.0791	9.12413	5.45913		170	0	0	18.5902	0	0	0	0	0	0	0	0	0	32.5754	33.6859	48.1906	0	0	0	17.33	50.9121	47.4295	0	0	0
175	6.31579	9.23077	12.6316	0.364372	9.23077	0.0733555	49.5324	68.5399	57.6132	16.648	10.1241	8.20753		175	0	0.805698	21.1253	0.895208	0.73723	0	0	0	0	0	0	0	33.2069	34.0195	36.4515	0	0	0	8.47176	59.0532	44.8505	0	0	0
180	4.8203	9.51374	13.0655	1.14165	10.9091	0	48.7267	69.3683	61.4975	18.7381	14.1264	11.4057		180	1.17021	2.8472	26.1015	5	3.56383	0.37234	0	0	0	0	0	0	33.2968	36.0898	39.975	0	0	0	17.5618	58.2268	51.0656	0	0	0
185	8.31255	12.3026	19.4098	7.19036	15.5445	5.47739	47.9053	64.5313	59.3095	22.1877	15.6337	13.3238		185	0	6.44201	31.3411	4.67033	4.34066	3.02198	0	0	0	0	0	0	29.1061	39.3296	37.633	0	0	0	18.3743	57.4937	40.7282	0	2.37087	0
190	9.11481	12.5329	21.2095	6.617	17.6599	0.5088	49.6833	64.8498	60.2534	20.5859	14.7383	14.522		190	1.91886	9.60508	35.4329	11.9518	14.7478	8.99123	0	0	0	0	0	0	28.1034	37.5862	38.8939	0	0	0	11.2467	52.5719	41.5868	0	7.0619	0
195	12.5735	13.2519	20.3075	11.3523	15.9656	0	45.0784	64.2779	58.5777	21.4544	16.1807	15.1547		195	2.08804	11.22	27.1879	15.1242	17.3251	15.9706	0	0	0	0	0	0	37.7522	35.3314	38.2285	0	0	0	14.1187	58.9029	45.6835	0	5.7554	0
200	11.3775	12.6469	21.5327	14.0574	19.6991	2.79228	44.9263	64.1993	59.6563	24.4272	20.2598	18.4979		200	5.65291	16.3287	31.3089	23.7988	23.1204	19.3895	0	0	0	0	0	0	27.63	31.6203	42.5975	0	0	0	11.7366	58.3969	44.6565	0	6.29771	0
	16.021	14.0124	22.1903	14.0124	21.0426	6.62373	43.1063	59.4997	57.0598	30.2741	23.1095	20.4901

## Sheet: 3D
	HD UCN-01	HD colch.+UCN-01	FMF UCN-01	FMF colch.+UCN-01
HD188	112	112
HD189	112	112
HD190	112	112
1 (M694I/V726A)			62.238	112
32 (M694V/M694V)			47.16	112
33 (M694V/M694V)			51.694	112
HD198	112	112
HD199	112	112
34 (M694I/0)			47.708	112
13 (M694V/R761H)			57.915	112
26 (V726A/V726A)			102.662	112
2 (M694I/M694I)			35.465	112
