# Supplementary material for: Pyrin dephosphorylation is sufficient to trigger inflammasome activation in familial Mediterranean fever patients
Source: EMBO Mol Med. 2019 Oct 7;11(11):e10547. doi: 10.15252/emmm.201910547 (PMC6835204; doi:10.15252/emmm.201910547)
Supplement: Supplementary file 8 — Source Data for Figure 4 [file EMMM-11-e10547-s006.zip]

Archive with 2 entries (2 files):
- emmm201910547-sup-0007-SDataFig4.xlsx
- emmm201910547-sup-0008-SDataFig4.pdf
