# Supplementary material for: Pyrin dephosphorylation is sufficient to trigger inflammasome activation in familial Mediterranean fever patients
Source: EMBO Mol Med. 2019 Oct 7;11(11):e10547. doi: 10.15252/emmm.201910547 (PMC6835204; doi:10.15252/emmm.201910547)
Supplement: Supplementary file 8 — Source Data for Figure 4 [file EMMM-11-e10547-s006.zip › emmm201910547-sup-0007-SDataFig4.xlsx]

## Sheet: Fig4C
Time (min)	MEFVKO PYRM694VUCN		CASP1KO PYRM694VUCN		GASDKO pIndPyrM694V UCN
0	0	0	0	0	0	0
5	0	0	0	0	0	0
10	1.24337	1.27566	0	0	0	0
15	2.16925	2.31146	0	0	0	0
20	2.80757	2.95682	0	0	0	0
25	3.29403	3.30404	0	0	0	0
30	5.27689	5.35519	0	0	0	0
35	7.91529	8.59035	0	0	0	0
40	11.8965	14.8221	0	0	0	0
45	17.678	21.3478	0	0	0	0
50	23.3963	26.1428	0	0	0	0
55	26.8984	29.3138	0	0	0	0
60	28.5644	32.2061	0	0	0	0
65	29.5155	33.0829	0	0	0	0
70	30.0714	32.3288	0	0	0	0
75	29.6934	35.5127	0	0	0	0
80	28.9833	36.0699	0	0	0	0
85	28.3571	34.2297	0.00588143	0	0	0
90	30.0937	34.5979	0.0098147	0	0	0
95	30.0646	33.4674	0.200389	0	0	0
100	30.1135	33.1739	0.145535	0.00393337	0	0
105	29.7128	32.3505	0.0413516	0	0	0
110	29.2884	33.7441	0.0965936	0	0	0
115	29.818	36.15	0.303945	0.394734	0	0
120	29.6848	35.6439	0.0572987	0.0612503	0	0
125	29.6248	35.5582	0.134379	0.177855	0	0
130	29.2945	34.4167	0	0.199794	0	0
135	27.9759	35.0646	0.140477	0.251276	0	0
140	28.4234	34.112	0.110893	0.229708	0	0
145	26.5856	32.6677	0.104955	0.318825	0	0.609756
150	27.3017	31.4656	0.722973	0.651666	1.16126	2.65118
155	25.8858	29.9292	0.368762	0.301354	3.93666	4.77238
160	25.5123	28.0188	0.488182	0.500089	7.23026	7.11902
165	25.0161	26.3257	0.923205	0.597602	11.7844	10.9156
170	24.3589	26.599	1.02475	0.909344	16.5161	15.8916
175	24.2599	25.5045	1.55765	0.952893	22.2185	20.9135
180	22.8299	24.0736	1.48639	1.24761	28.4372	27.2377
185	21.6324	21.6881	1.76064	1.53359	35.5242	34.1369
190	21.2957	19.5893	2.16118	1.85842	44.4202	41.7364
195	21.5134	19.7623	2.63079	2.1724	52.0158	50.2033
200	19.9449	19.1597	3.0977	2.75063	61.2164	59.2749
205	20.1642	17.9923	3.3332	3.33719	69.9388	67.6789
210	18.1822	17.5727	3.64595	4.07324	80.0376	78.7224
215	18.3115	16.9778	4.10152	4.88428	85.5867	82.2752
220	17.7697	16.5048	4.3915	5.57375	92.2038	91.0663
225	19.099	18.0813	4.98691	6.43344	101.986	102.01
230	19.9322	19.1484	5.26179	7.11701	111.746	110.942
235	20.3776	19.8497	5.55078	8.10805	118.335	119.388
240	22.4335	19.5036	6.13011	9.12393	126.622	125.981
245	23.017	20.5042	6.91984	9.62124	133.346	134.929
250	22.318	20.8175	7.1357	10.1271	142.606	141.275
255	23.6204	20.6822	7.5354	10.7325	149.572	149.394
260	23.4454	20.0555	8.49208	11.6804	151.862	159.857
265	24.4499	20.7708	8.5403	12.3601	162.804	165.231
270	25.1223	20.5508	8.56013	12.8031	163.431	171.871
275	24.514	20.319	9.16151	13.4844	172.754	179.989
280	23.5692	20.5885	10.2313	14.099	177.54	184.716
285	22.4855	22.3592	10.3071	14.712	183.529	187.79
290	23.8178	22.546	10.8102	15.9445	186.068	192.742
295	25.4762	25.4577	11.5002	16.8833	187.607	194.02
300	27.5785	27.3244	12.1949	18.0871	191.22	196.838
305	29.587	28.8123	12.7533	19.4901	195.125	202.151
310	31.2048	30.0637	13.703	21.4389	205.296	210.503
315	32.5814	29.8185	13.862	21.4776	204.847	211.081
320	34.3014	29.0002	14.773	22.9159	208.327	211.76
325	35.626	30.3781	15.8754	24.0819	214.972	217.238
330	37.6503	29.8028	16.2765	24.8825	217.393	220.519
335	38.7387	30.5682	17.4312	25.7141	221.792	224.746
340	39.3706	31.0067	18.0807	26.6983	226.075	227.644
345	41.9395	32.6776	18.1387	27.6979	230.631	230.933
350	42.3346	33.9608	18.8848	29.7055	231.955	231.988
355	43.293	32.2996	19.8298	30.1763	234.256	232.872
					238.28	231.39
					237.795	234.043
					233.117	227.48
					232.316	227.353
					232.738	225.637
					236.124	226.691
					237.846	228.524
					237.814	223.393
					233.36	222.14
					231.352	221.488
					235.859	220.295
					235.324	220.752
					233.815	220.97

## Sheet: Fig4A
Time (min)	MEFVKO PYRWT UCN		MEFVKO PYRM694VUCN		MEFVKO PYRWT UCN -DOXY		MEFVKO PYRM694VUCN -DOXY		MEFVKO pIndEmptyUCN		U937 MEFVKO UCN
0	0	0	0	0	0	0	0	0	0	0	0	0
5	0	0	0	0	0	0	0	0	0	0	0	0
10	0.179592	0.120687	1.24337	1.27566	0.15533	0.444137	0.282406	0	0.656422	0.48574	0	0
15	0.123417	0.331318	2.16925	2.31146	0.211636	0.507332	0	0	0.908972	0.330326	0	0
20	0.113234	0.4437	2.80757	2.95682	0.188947	0.491554	0	0	1.06119	0.285051	0	0
25	0.0287907	0.339356	3.29403	3.30404	0.142339	0.458822	0	0	1.14303	0.368532	0	0
30	0.0222968	0.345752	5.27689	5.35519	0.124605	0.357467	0	0	1.28856	0.455321	0	0
35	0.0837954	0.381132	7.91529	8.59035	0.121318	0.319331	0	0	1.01938	0.522155	0	0
40	0.0903228	0.381318	11.8965	14.8221	0.12806	0.298225	0	0	0.872651	0.474288	0	0
45	0.226429	0.38138	17.678	21.3478	0.121318	0.214805	0	0	0.909861	0.590616	0	0
50	0.417351	0.416739	23.3963	26.1428	0.142799	0.229196	0	0	0.987406	0.787135	0	0
55	0.630829	0.552501	26.8984	29.3138	0.15657	0.256947	0	0	1.03846	0.68911	0	0
60	0.737429	0.63969	28.5644	32.2061	0.115129	0.361907	0	0	1.1103	0.740899	0	0
65	0.792796	0.69504	29.5155	33.0829	0.195497	0.302745	0	0	1.31462	0.815888	0	0
70	0.770473	0.594966	30.0714	32.3288	0.164665	0.348602	0	0	1.45514	1.16521	0	0
75	0.999397	0.83695	29.6934	35.5127	0.27955	0.323934	0	0	1.49592	1.05665	0	0
80	0.854571	0.866915	28.9833	36.0699	0.283276	0.36949	0	0	1.52293	1.1731	0	0
85	1.06105	0.995677	28.3571	34.2297	0.464129	0.417885	0	0	1.78278	1.24419	0	0
90	0.909104	1.24509	30.0937	34.5979	0.401718	0.425157	0	0	1.98503	1.36706	0	0
95	0.893192	1.07388	30.0646	33.4674	0.568168	0.53602	0	0	2.25112	1.31446	0.0660284	0
100	0.944549	1.40992	30.1135	33.1739	0.533981	0.557486	0	0	2.46665	1.54056	0.0282872	0
105	0.970897	1.06093	29.7128	32.3505	0.523894	0.463573	0	0	2.7649	1.39143	0.169691	0
110	0.890225	1.16166	29.2884	33.7441	0.569566	0.460299	0	0	2.91022	1.258	0.183945	0
115	0.828831	1.45663	29.818	36.15	0.642173	0.547054	0	0	3.0125	1.28144	0.6932	0
120	0.799325	1.69881	29.6848	35.6439	0.551725	0.519342	0	0	2.70911	1.31607	0.240589	0
125	0.731456	1.58576	29.6248	35.5582	0.582821	0.466783	0	0	2.8426	1.32055	0.306488	0
130	0.838293	1.40761	29.2945	34.4167	0.468381	0.331176	0	0	2.77529	1.43153	0.17443	0
135	0.782896	1.55263	27.9759	35.0646	0.46132	0.359047	0	0	2.69992	1.15911	0.249906	0
140	0.831309	1.52324	28.4234	34.112	0.589976	0.480864	0	0	2.67708	0.996562	0.268716	0
145	0.743902	1.61704	26.5856	32.6677	0.517083	0.365972	0	0	2.72039	1.01876	0.169739	0
150	0.676473	1.70576	27.3017	31.4656	0.492446	0.501927	0	0	2.4581	1.12541	0.235905	0
155	0.514936	1.69408	25.8858	29.9292	0.475443	0.408028	0	0	2.71207	1.09109	0.0283032	0
160	0.501761	1.44717	25.5123	28.0188	0.422501	0.404104	0	0	2.74072	0.859956	0.061315	0
165	0.531122	1.56763	25.0161	26.3257	0.451364	0.411781	0	0	3.02146	0.895267	0	0
170	0.359602	1.57838	24.3589	26.599	0.405778	0.42211	0	0	2.77643	0.718398	0	0
175	0.405406	1.41112	24.2599	25.5045	0.531637	0.499049	0	0	3.15621	0.940365	0.0519701	0
180	0.353498	1.29437	22.8299	24.0736	0.499921	0.411548	0	0	3.06028	0.852924	0.146337	0
185	0.389358	1.49944	21.6324	21.6881	0.507235	0.439717	0	0	2.96897	1.05047	0	0
190	0.356834	1.36286	21.2957	19.5893	0.542412	0.377029	0	0	2.99546	0.857754	0.0755037	0
195	0.3988	1.46265	21.5134	19.7623	0.587951	0.401565	0	0	3.56694	0.944621	0.00943352	0
200	0.301828	1.62031	19.9449	19.1597	0.720982	0.436676	0	0	3.95294	1.03338	0	0
205	0.463732	1.85867	20.1642	17.9923	0.839985	0.471739	0	0	4.03118	1.15186	0	0
210	0.337501	1.72072	18.1822	17.5727	1.05211	0.72614	0.229572	0	3.88627	1.20364	0	0
215	0.327816	2.0816	18.3115	16.9778	1.17123	0.859114	0.680764	0	4.29353	1.22117	0.293269	0
220	0.477283	2.4456	17.7697	16.5048	1.47846	0.928879	0.967166	0	4.88716	1.22986	0.0188991	0
225	0.68525	3.11506	19.099	18.0813	1.87107	1.15329	1.4313	0.12559	5.4534	1.69676	0	0
230	0.766448	3.09871	19.9322	19.1484	2.24809	1.44658	2.11032	0.450357	5.44172	1.54433	0.0851426	0
235	1.11381	3.47801	20.3776	19.8497	2.66448	1.78591	2.4393	1.0601	5.7056	1.83031	0.137168	0
240	1.41876	4.0551	22.4335	19.5036	3.55915	2.33808	3.62353	1.85374	6.42806	2.17166	0.232161	0
245	1.64474	4.66125	23.017	20.5042	4.15027	2.69138	4.43468	2.56733	7.43025	2.71996	0.298126	0
250	1.97223	5.26042	22.318	20.8175	4.8695	3.25709	5.26305	3.37046	8.2155	2.46344	0.686163	0
255	2.30082	5.66106	23.6204	20.6822	5.44234	3.95482	6.29873	4.15127	8.10269	2.82259	0.871666	0
260	2.50366	6.61358	23.4454	20.0555	6.36768	4.60779	7.04945	4.91409	9.2469	3.08601	0.904613	0
265	2.83553	7.71971	24.4499	20.7708	7.45804	5.20775	7.61208	5.8044	10.6724	3.38138	1.28485	0
270	3.00955	8.50873	25.1223	20.5508	8.59107	6.2998	8.99299	6.64964	10.6606	3.87048	1.58678	0.194202
275	3.40878	8.8017	24.514	20.319	9.38396	6.80523	9.90598	7.39019	12.1709	4.06765	2.06142	0.260639
280	3.70109	10.1072	23.5692	20.5885	10.3607	7.71083	11.9387	8.25061	13.7603	4.51426	2.61162	0.364963
285	3.89379	11.5512	22.4855	22.3592	11.2051	8.42192	12.7939	8.80976	14.0028	5.0787	3.11922	0.635222
290	4.1034	11.9523	23.8178	22.546	11.7329	9.38373	13.7335	9.81476	16.4259	5.46204	3.84524	0.845004
295	4.60796	12.9974	25.4762	25.4577	12.0404	10.2435	13.8728	10.8792	17.2298	5.98849	4.38226	1.35641
300	5.17832	13.4975	27.5785	27.3244	13.0973	11.3003	14.9167	11.5566	19.0998	6.17748	5.27339	1.8969
305	5.86529	14.3215	29.587	28.8123	12.7524	11.5576	16.2355	12.4501	20.9673	6.61482	6.06751	2.07948
310	6.56091	16.0584	31.2048	30.0637	14.4635	12.7587	17.8497	13.9285	20.6644	7.04901	8.15029	3.47265
315	7.08194	16.4419	32.5814	29.8185	16.1127	13.9019	19.7643	15.0451	22.7957	7.25815	8.16288	3.38854
320	8.20936	16.4642	34.3014	29.0002	17.3284	14.81	20.9883	15.3666	24.3069	7.63565	9.6142	4.14749
325	9.07356	17.5182	35.626	30.3781	18.5073	16.255	23.6101	16.5079	25.1919	8.18097	10.2307	4.96107
330	9.8734	18.0197	37.6503	29.8028	19.4593	17.7316	25.8987	18.2319	28.331	8.73783	11.8259	5.69218
335	10.8848	18.4653	38.7387	30.5682	20.3356	18.4825	27.613	19.0089	29.628	8.81516	13.132	6.80815
340	12.0567	19.7531	39.3706	31.0067	21.8628	20.4568	28.2889	20.9348	29.9661	9.74471	13.9797	7.58598
345	13.6692	21.0194	41.9395	32.6776	23.3855	21.8247	29.0605	23.3595	32.2679	10.6232	15.0561	8.4236
350	14.8628	21.958	42.3346	33.9608	24.5118	22.4741	31.088	24.3743	33.5578	10.8569	16.5508	8.75381
355	16.0938	23.2552	43.293	32.2996	27.0144	24.9751	33.4198	26.7313	32.6509	12.0821	18.2915	9.9245

## Sheet: Fig4B
Time (min)	MEFVKO PYRWT LPS NIG		MEFVKO PYRM694VLPS NIG		MEFVKO PYRWT LPS NIG -DOXY		MEFVKO PYRM694VLPS NIG -DOXY		MEFVKO pIndEmptyLPS NIG
0	0	0	0	0	0	0	0	0	0	0
5	0	0	0	0	0	0	0	0	0	0
10	0.297259	0.204619	2.62173	1.89978	0.324613	0.132922	0.219574	0.229679	0.698128	0.64769
15	0.188716	0.0613265	4.09233	2.4323	0.360096	0.215968	0	0	1.08151	0.782044
20	0.256335	0	0.940882	1.18876	0.358469	0.28332	0	0	1.18453	0.78629
25	0.210663	0	0.14875	0.144663	0.416464	0.438154	0	0	1.20754	0.849709
30	0.126373	0	0	0	0.398707	0.559506	0	0	1.2742	0.827589
35	0.213744	0	0.768308	0.706825	0.33272	0.570348	0	0	1.46022	1.04295
40	0.401736	0	3.47951	2.61432	0.590254	0.820693	0	0	1.93793	1.28258
45	0.797097	0.103721	6.69495	5.30257	0.799602	1.01633	0	0	2.3627	1.68698
50	1.25328	0.44334	8.62388	7.40081	0.856275	1.1642	0	0	2.82883	2.0134
55	1.74484	0.779582	9.58571	8.33857	1.05121	1.345	0	0	3.51655	2.97898
60	2.54369	1.08661	9.45372	9.03527	1.22633	1.42289	0	0	5.10163	4.32503
65	3.88837	2.25612	11.2681	10.9849	1.83706	2.06166	1.58568	1.38898	8.09131	7.34445
70	7.3719	5.31169	15.7081	15.863	3.74093	3.13531	4.62018	6.34023	11.8064	11.9149
75	12.3119	9.64481	19.916	20.6837	7.26044	5.30093	9.51453	13.8329	16.0502	17.5721
80	16.6462	15.1302	23.0409	23.9255	11.6077	9.07547	16.7805	22.8069	20.3688	22.2901
85	22.2783	19.1449	26.2658	25.2977	15.787	13.5419	23.0077	29.8844	23.2834	27.0925
90	26.7778	22.5111	28.9639	26.4926	19.2962	18.1183	29.0624	37.002	29.0942	31.0123
95	33.7953	24.2047	30.7868	27.0334	22.6059	22.7255	35.447	44.0797	34.4918	33.486
100	32.6602	27.4038	29.1408	27.8085	28.2981	29.0601	38.2802	45.1209	40.3687	36.5401
105	31.2957	26.3998	27.7795	26.9481	27.4034	29.6872	51.0746	79.5855	43.7589	38.4489
110	31.5866	27.8036	27.444	27.0288	41.7597	30.4801	85.2705	64.3321	46.0722	37.2805
115	29.5219	26.8462	26.9591	26.5458	47.8672	56.2834	72.6595	39.9377	46.871	36.1151
120	21.8261	24.4548	26.5776	25.3044	31.6097	52.9386	55.1688	42.2371	46.148	35.5516
125	16.7681	20.7056	25.8738	23.8314	39.7267	41.7794	42.6777	35.5067	44.5558	34.5374
130	16.2527		25.0047	22.5252	23.4039		43.8295	37.3425	40.9992	32.1492
135	16.6699		23.5756	20.7361	22.8438	42.8036	41.3999	36.6494	38.9188	29.8913
140		26.6182	22.7212	21.1403	21.8893	46.5445	37.4411	34.8236	37.9781	29.4534
145	16.1618		21.7699	21.0276	19.8545	25.1543	32.3556	32.8903	36.0906	29.2095
150	41.3674		20.0507	20.0996	18.696		30.9592	30.8608	34.7458	28.1291
155	15.4432	32.977	18.4786	20.0515	17.5478	29.4885	29.4567	27.921	32.6599	27.2642
160	17.3875	27.9618	18.6086	18.5648	16.3347	17.8993	28.9946	26.1807	31.242	26.1202
165	16.0552	35.5394	18.2642	18.4286	15.825	16.1272	27.5077	25.8744	31.1008	25.9671
170	18.5329	21.3224	18.86	19.5605	15.665	17.2101	27.0834	24.5476	29.1862	25.3206
175	15.9791	24.0883	17.8362	18.4444	14.8641	18.9376	27.3185	24.1974	29.4425	25.023
180	15.714	20.4349	18.4027	18.8476	14.3402	17.8261	27.1042	23.6913	29.6229	25.6376
185	14.5928	19.3091	17.3273	18.8343	14.5818	17.8593	25.9509	24.5975	29.9086	24.7329
190	15.6948	18.1377	16.3729	20.5985	15.2067	16.2356	25.508	24.0076	29.3382	25.83
195	15.1313	18.8834	16.0167	20.6786	14.9463	16.4575	25.0413	23.5037	29.1619	25.7857
200	13.959	21.4908	15.7192	20.7536	16.1305	16.3563	24.4337	24.1284	30.1383	25.026
205		24.9726	16.4347	20.3309	15.0985	17.1136	23.6043	23.6405	30.4992	25.3085
210	12.8621		17.2041	20.7397	15.414	29.3989	23.3862	23.7516	29.6476	25.5158
215		13.4085	15.8247	26.9221	15.0541		24.0691	23.7272	30.1359	25.3449
220	13.3102	12.987	15.9449	19.573	14.4103	13.3297	22.1348	22.6221	28.2955	25.9302
225	13.1226	12.9359	15.5314	19.6505	15.4461	13.4565	21.9944	22.5184	26.716	25.811
230	11.8649	13.0102	14.9686	23.2052	15.1573	13.6222	21.0497	21.6596	26.2764	24.417
235	12.2292	12.744	15.06	19.121	14.8001	14.9773	20.6564	21.5225	27.0446	24.3121
240	13.0054	14.4226	14.8209		16.7292	13.4396	21.0985	21.8671	27.1297	22.3668
245	11.9961	11.8618	13.887	17.2045	14.924	20.7984	21.5546	21.3592	25.3849	22.4235
250	13.0212	11.7297	23.9123	17.0433	14.4816	13.3657	39.6486	21.1615	26.7147	21.8088
255	13.3125	11.6245	16.4013	17.1391	10.1992	12.104		20.3136	26.4672	24.1401
260	12.2008	10.909	17.0871	15.5385	33.022	13.0071		20.4675	25.9775	22.4143
265	12.1041	11.7683	23.6376	16.4043		12.4565	18.7418	18.5587	22.5501	25.5227
270	12.2083	11.1572	13.6362	15.3399	12.0397	11.8465	17.7914	17.0834	19.1626	22.8889
275	12.2699	10.5354	13.2262	15.6537		11.6333	17.1855	21.6315	17.6485	21.8778
280	11.3708	10.3257	12.2912	15.5211	27.8959	11.6176	16.9462	16.6166	17.5154	21.1069
285	11.2196	10.2265	11.9879	15.1112		11.3845	16.2536	17.1463	18.9999	21.2769
290	11.302	10.1464	13.0359	15.1608	13.6936	11.2197	16.6756	17.823	20.9159	21.0343
295	11.0062	9.97425	11.0071	13.9495		11.5481	16.7696	17.0999	20.9932	21.5195
300	10.2431	9.43241	11.0794	13.4726	20.7555	10.9252	16.1146	20.5388	22.4256	21.1017
305	10.3379	8.79151	10.5902	13.8391	11.1304	10.9166	15.8326	18.5314	23.9563	22.0646
310	10.4071	9.10725	10.9218	13.4105	9.70169	10.5019	16.0663	16.5674	28.2366	21.7324
315	10.1978	8.80677	10.718	12.5841	9.92484	10.1312	15.595	16.6962	23.0179	23.2064
320	10.5225	8.76041	10.5111	12.9599	9.10435	9.88468	14.9507	25.8416	22.5475	21.8894
325	10.1228	8.47137	9.40502	12.2011	8.92551	10.0418	14.6615	33.3551	21.0269	20.9165
330	9.56726	8.63252	9.20874	11.632	9.01467	9.70417	14.2692		20.8977	20.7973
335	9.56062	8.21461	9.50239	12.5961	9.01901	9.74316	14.0462	14.9023	20.1813	20.9074
340	9.66963	8.59118	8.61271	12.403	8.7894	9.07303	14.3128	15.0236	19.4109	20.3762
345	9.96801	7.80559	8.71558	12.6705	8.73024	9.50464	14.4016	15.7118	19.4938	21.079
350	9.47781	7.70713	8.43444	10.8671	8.33975	9.20554	14.6626	15.6662	19.0589	20.1453
355	9.46811	7.4937	8.05678	10.1991	8.18785	8.95642	13.462	16.5812	20.0092	20.3978

## Sheet: Fig4D
WT+doxUn			WT+doxLPS			WT+doxNig			WT+doxUCN			WT+doxStauro			M694V+DoxUn			M694V+DoxLPS			M694V+DoxNig			M694V+DoxUCN			M694V+DoxStauro			WT-DoxUn			WT-DoxLPS			WT-DoxNig			WT-DoxUCN			WT-DoxStauro			M694V-DoxUn			M694V-DoxLPS
66.5286	62.0484	91.8864	184.098	168.969	139.365	3607.7	3207.91	2862.25	805.256	734.344	762.016	646.852	528.385	600.903	486.018	352.23	444.847	739.593	738.003	739.911	4228.43	4401.12	4498.17	3711.04	3568.57	3935.9	2427.29	2414.32	2532.08	83.8866	70.1853	49.3035	138.395	163.5	41.6223	2652.71	2376.07	3022.35	160.043	124.856	158.371	139.365	118.703	117.591	65.0842	36.5913	79.6459	4.02439	28.9069
[truncated: 25 more columns]

## Sheet: Fig4E
	UNTREATED6	LPS6	LPS UCN6	LPS STAURO6	LPS NIG6	UNTREATEDC16	LPSC16	LPS UCN C16	LPS STAURO C16	UnG6	LPSG6	LPSUCNG6	LSPStauroG6	LPSNgG6
MEFVKO PYRM694V	486.018	739.593	3711.04	2427.29	4228.43
MEFVKO PYRM694V	352.23	738.003	3568.57	2414.32	4401.12
MEFVKO PYRM694V	444.847	739.911	3935.9	2532.08	4498.17
CASP1KO PYRM694V						24.9297	36.0453	48.9498	59.3451
CASP1KO PYRM694V						27.8006	49.4375	44.8761	28.8521
CASP1KO PYRM694V						32.2079	48.633	46.6319	16.5878
GASDKO pIndPyrM694V										97.2143	105.817	162.101	148.257	811.639
GASDKO pIndPyrM694V										84.9206	76.1774	115.082	86.0126	729.004
GASDKO pIndPyrM694V										61.932	100.714	116.702	92.7258	689.727
