# Supplementary material for: Pyrin dephosphorylation is sufficient to trigger inflammasome activation in familial Mediterranean fever patients
Source: EMBO Mol Med. 2019 Oct 7;11(11):e10547. doi: 10.15252/emmm.201910547 (PMC6835204; doi:10.15252/emmm.201910547)
Supplement: Supplementary file 9 — Source Data for Figure 5 [file EMMM-11-e10547-s007.xlsx]

## Sheet: 5A-B
Time (h)	WTun			M694VUn			S242RUn			S208C/S242RUn			WTDox			M694VDox			S242RDox			S208C/S242RDox			S208Cun			S208CM694VUn			S242RM694VUn			TMUn			S208CDox			S208CM694VDox			S242RM694VDox			TMDox
0	5.10889	3.31209	3.68194	3.91197	5.86435	3.48896	4.79529	2.96384	4.85222	4.3957	3.45336	4.15024	5.23862	4.86325	2.95328	2.05361	3.53235	6.76099	5.57974	5.69678	1.67329	5.98131	5.20826	5.48193	16.4354	19.1246	6.35301	2.75871	1.57675	2.53002	5.97668	5.6942	5.65257	6.10109	2.30741	2.06019	6.86158	18.8341	21.9544	18.5343	2.51558	4.5136	5.04079	6.29187	6.30376	6.04804	5.72143	5.5831
0.25	1.87961	1.4656	1.66156	1.71013	2.30669	1.60167	2.29959	1.19882	1.75869	1.40787	1.21037	1.71257	2.24118	2.13078	1.37176	0.806257	1.9813	2.71524	2.44825	2.49886	3.19159	2.84112	2.27121	2.27403	6.28741	8.35823	2.13641	1.28547	0.659588	1.77896	2.51556	2.53637	2.41446	2.48105	0.930027	0.691634	2.43485	7.19632	7.89909	7.2057	0.99901	1.92099	1.80544	2.40257	2.33418	2.23902	2.26915	1.92775
0.5	0.579615	0.471972	0.510613	0.451938	0.777333	0.495324	0.800269	0.392227	0.48712	0.138247	0.135426	0.324458	0.974305	0.706578	0.568575	0.133774	1.24373	0.925569	0.854042	0.771801	0.183461	1.35144	0.730736	0.843591	1.81782	3.12965	0.44977	0.339423	0.17573	0.529596	0.784997	0.930697	0.880148	0.882937	0.479729	0.100066	0.538882	2.08019	2.81107	1.86467	0.146842	0.635515	0.483858	0.716607	0.674978	0.553066	0.626885	0.409094
0.75	0.157324	0.157324	0.146284	0.148236	0.267547	0.137389	0.297333	0.0980567	0.117035	-0.22571	-0.067713	0.0536061	0.477492	0.218046	0.154564	-0.0614635	0.549556	0.285625	0.14234	0.183461	-0.0822411	0.733557	0.358314	0.386528	0.299847	1.58357	0	0.0361088	0.0818466	0.161286	0.107045	0.315188	0.255719	0.13244	0.241336	-0.0147156	0.115676	0.618434	1.20876	0.937021	0.0890684	0.317758	0.0722176	0.190302	0.130833	0.124886	0.247222	-0.0765212
1.00003	-0.0910824	0.00828022	-0.0193205	0.00723101	0.0397705	0.0180775	0.0126525	0.0126525	0.0126525	-0.132605	-0.0507847	0.00282137	0.138004	-0.0220806	0.0220806	-0.00723101	0.169929	0.0036155	-0.00948936	-0.00632624	-0.10122	0.318815	-0.00564275	0.132605	-0.234255	0.178034	0.0562213	-0.0433306	0.0385161	0.00962902	0.00892042	0.0832572	-0.0297347	0.150099	0.0559193	-0.0412037	-0.0874626	0.224885	0.112443	0.00937021	0.0240725	0.00722176	0.0361088	0.127859	-0.101098	-0.107045	0.0794643	-0.103009
1.25003	-0.0331209	-0.0662417	-0.0441612	-0.0470015	0.0180775	-0.0036155	0.0506099	0.0221418	0.00316312	-0.0310351	-0.0507847	-0.0394992	-0.0524414	0.077282	-0.0276007	0.101234	-0.0470015	0.0470015	0.0379574	-0.0158156	0.079078	-0.138247	0.0282137	-0.0536061	0.0749617	0.0655915	0.0562213	0.0361088	0.0240725	-0.0409233	-0.0446021	0.0208143	-0.00297347	-0.0529762	-0.0588625	-0.023545	0.022571	-0.168664	0	0.178034	-0.0337016	0.0505523	-0.0433306	-0.0683899	0.0237878	0.115965	-0.0618056	0.04709
1.50003	0.124203	0.0579615	0.0634817	0.0397705	-0.057848	-0.014462	-0.0632624	-0.0347943	-0.0158156	0.16364	0.101569	0.0366779	-0.0855622	-0.0552014	0.00552014	-0.0940031	-0.122927	-0.050617	-0.0284681	0.0221418	0.0221418	-0.180568	-0.022571	-0.0789985	0.159294	-0.243626	-0.112443	0.00722176	-0.0625886	0.0312943	0.0356817	-0.104071	0.0327082	-0.0971231	0.00294312	0.0647487	0.0648916	-0.0562213	-0.112443	-0.187404	0.00962902	-0.0577741	0.00722176	-0.0594694	0.0773103	-0.00892042	-0.0176587	0.0559193
1.75003	0.0496813	0.0579615	0.195965	-0.0036155	0.0723101	0.10485	0.145504	0.0316312	-0.053773	0.485276	0.262388	0.045142	-0.0690018	-0.00552014	0.0303608	-0.235008	-0.036155	0.0036155	-0.0189787	0.00316312	0.0411205	-0.180568	0.0705343	0.00564275	0.468511	0.234255	0.224885	0.0216653	-0.214246	0.110734	0.151647	-0.0148674	0.193276	0.0264881	0.0382606	0.0382606	0.22571	0.44977	0.393549	-0.131183	-0.00481451	-13.7719	0.144435	-0.130833	0.228957	0.0267613	0.150099	0.32963
2.00003	0.240126	0.0828022	0.229086	0.0940031	0.191622	0.137389	0.230908	-0.0347943	-0.00632624	0.510669	0.270852	0.0874626	-0.0110403	0.077282	0.0966025	-0.0723101	0.159082	0.188006	0.0284681	0.0600993	0.164482	-0.112855	0.248281	-0.0282137	0.974502	0.0655915	-0.140553	0.0216653	-0.185359	0.00240725	0.231931	-0.0594694	0.0951511	-0.0264881	0.108896	0.170701	0.335743	0.365438	-0.0562213	0.00937021	0.0962902	-0.0288871	0.0361088	-0.139753	0.273559	0.0802837	0.0264881	0.409094
2.25006	0.289808	0.215286	0.195965	0.137389	0.0940031	0.0940031	0.230908	-0.00632624	-0.0253049	0.730736	0.363957	0.172104	-0.151804	0.110403	0.138004	-0.126543	0.10485	0.057848	0.0759149	-0.00632624	0.154993	-0.16364	0.231353	-0.0789985	0.749617	-0.215515	-0.168664	0.0794394	-0.156472	-0.0409233	0.20517	-0.166514	0.0773103	-0.167758	0.0559193	0.161872	0.488098	0.899541	0.365438	0.0374809	0.190173	-0.0288871	0.129992	-0.0327082	0.398445	0.231931	0.247222	0.594511
2.50006	0.37261	0.207005	0.262207	0.224161	0.235008	0.224161	0.183461	0.0600993	-0.0347943	0.866162	0.448598	0.222888	-0.0441612	0.102123	0.171125	-0.050617	0.115696	0.0795411	0.14234	0.0411205	0.154993	-0.180568	0.299066	-0.0112855	1.05883	0.262366	-0.0281107	0.0866612	-0.105919	0.0746249	0.249772	-0.0683899	-0.0297347	-0.114782	0.0117725	0.241336	0.530418	1.01198	0.0281107	-0.103072	0.182951	-0.0649959	0.12277	-0.0237878	0.567933	0.347896	0.370833	0.841733
2.75006	0.405731	0.223566	0.353289	0.28924	0.28924	0.202468	0.221418	0.0695886	-0.0442837	1.11162	0.584024	0.409099	-0.0524414	0.0938424	0.146284	-0.0397705	0.148236	0.231392	0.227745	0.287844	0.259376	-0.16364	0.468348	-0.0705343	1.7616	0.178034	-0.140553	0.202209	-0.127584	0.0890684	0.276533	-0.0416286	0.0773103	-0.123611	0.04709	0.364947	0.598131	1.12443	-0.0281107	0.00937021	0.21906	0.0144435	0.194988	-0.0148674	0.764182	0.517384	0.662203	1.05364
3.00006	0.414011	0.273247	0.361569	0.332626	0.245854	0.300087	0.287844	0.0411205	0.0411205	1.16241	0.592488	0.442956	0.138004	0.184925	0.0966025	0.101234	0.180775	0.383243	0.246723	0.183461	0.363759	-0.189032	0.552989	0.0310351	1.78971	0.262366	-0.168664	0.0722176	-0.178137	-0.019258	0.133806	-0.148674	0.0773103	-0.229564	0.0824074	0.400265	0.708165	1.01198	0	-0.0468511	0.161286	0.0216653	0.166101	-0.0416286	0.648217	0.820678	0.97123	1.5834
3.25006	0.513373	0.165604	0.39469	0.365166	0.310933	0.354319	0.20244	0.0695886	-0.129688	1.3063	0.812556	0.417563	-0.0441612	0.267727	0.179405	0.166313	0.148236	0.459169	0.351106	0.20244	0.392227	-0.197496	0.629166	0.115676	1.90215	0.149923	-0.224885	0.223875	-0.228689	0.0674031	0.196249	-0.0237878	0.00594694	-0.27371	0.117725	0.523876	0.750485	1.06821	0.252996	0.00937021	0.233504	0.0216653	0.296092	-0.0416286	0.746341	1.3559	1.17431	2.26326
3.50008	0.521654	0.405731	0.494053	0.441091	0.408552	0.517017	0.306822	0.107546	-0.053773	1.54329	0.914125	0.519133	0.146284	0.358809	0.229086	0.209699	0.28924	0.545941	0.531404	0.544057	0.401716	-0.248281	0.696879	0.166461	2.57681	0.318587	-0.112443	0.180544	-0.214246	0.0746249	0.178408	-0.104071	-0.00297347	-0.27371	0.0824074	0.620999	0.979017	1.51798	0.309217	0.43103	0.291278	0.0722176	0.332201	0.118939	0.960431	2.13198	1.863	3.19917
3.75008	0.736939	0.39745	0.502333	0.549556	0.386859	0.451938	0.392227	0.211929	0.00316312	1.62793	0.990302	0.773056	0.138004	0.425051	0.270487	0.296471	0.310933	0.730332	0.749659	0.430184	0.48712	-0.138247	0.696879	0.115676	2.77358	0.0937021	-0.0562213	0.166101	-0.19258	0.00962902	0.267612	-0.0594694	0.0148674	-0.291369	0.0912368	0.638658	1.11444	1.63042	0.618434	0.374809	0.284056	0.0505523	0.397197	0.118939	1.10316	3.20243	3.01964	3.99382
4.00008	0.78662	0.438852	0.552014	0.571249	0.527863	0.603789	0.373248	0.221418	0.0411205	1.69565	0.947982	0.679951	0.212526	0.466452	0.278767	0.513401	0.32178	0.795411	0.673744	0.420695	0.515588	-0.197496	0.900018	0.141069	3.05469	0.178034	-0.252996	0.238318	-0.185359	0.00240725	0.231931	-0.104071	-0.0208143	-0.353175	0.100066	0.656316	1.16523	1.77097	0.590324	1.1338	0.392382	0.115548	0.519967	0.101098	1.23696	4.54941	4.62659	5.80384
4.25008	0.894263	0.480253	0.609976	0.744794	0.549556	0.625482	0.411205	0.297333	-0.0632624	1.88186	1.18498	0.874626	0.270487	0.565815	0.402971	0.600174	0.300087	0.958108	0.768638	0.591503	0.63895	-0.20596	0.781521	0.191853	3.0828	0.43103	-0.309217	0.332201	-0.120363	0.110734	0.374657	-0.0594694	0.0237878	-0.28254	0.0735781	0.815245	1.13983	1.96775	0.168664	1.04946	0.450157	0.101105	0.606628	0.172461	1.30833	6.61003	6.83393	8.24074
4.50008	0.927384	0.546494	0.535454	0.78818	0.658022	0.766487	0.49661	0.278355	0.0126525	1.9665	1.08341	0.781521	0.220806	0.491293	0.419531	0.676099	0.332626	0.958108	0.873021	0.525078	0.676907	-0.299066	0.857698	0.284959	3.50446	0.290477	-0.112443	0.281649	-0.199802	0.0818466	0.321135	-0.175435	0.050549	-0.370833	0.117725	0.912368	1.27526	1.8553	0.224885	1.24624	0.522374	0.115548	0.548854	0.127859	1.31725	8.88473	8.82937	11.7637
4.75011	1.11783	0.678978	0.734179	0.994263	0.668868	0.809873	0.591503	0.316312	0.107546	2.20349	1.32887	0.942339	0.336729	0.615496	0.568575	0.676099	0.32178	1.37028	1.01536	0.733844	0.809758	-0.189032	1.08623	0.251102	4.06667	0.571583	-0.168664	0.353866	-0.134806	0.17573	0.383578	-0.0683899	0.112992	-0.317857	0.0912368	1.02715	1.41915	2.30507	0.505992	1.33057	0.551261	0.209431	0.722176	0.377631	1.54918	12.1585	11.902	15.3396
5.00011	1.21719	0.712098	0.75074	1.08103	0.733947	0.853259	0.648439	0.325801	0.0695886	2.31353	1.35426	1.06084	0.311888	0.681738	0.452652	0.600174	0.343473	1.39197	1.14821	0.847716	0.800269	-0.189032	1.21319	0.378064	4.151	0.459141	-0.252996	0.317758	-0.0986974	0.125177	0.401419	-0.121912	0.139753	-0.379663	0.04709	1.02715	1.45301	1.93963	0	2.37066	0.724584	0.259983	0.73662	0.413313	1.66514	15.691	15.681	19.8955
5.25011	1.28343	0.77006	0.874943	1.08103	0.842412	0.961724	0.676907	0.458652	0.259376	2.55899	1.52354	1.17087	0.427811	0.921864	0.593415	0.643559	0.386859	1.57636	1.25259	0.914141	0.914141	-0.189032	1.29783	0.51349	4.82566	0.459141	0.0562213	0.433306	-0.0986974	0.291278	0.42818	-0.0237878	0.175435	-0.379663	0.04709	1.17725	1.54611	2.38941	0.758987	2.87666	0.912349	0.382753	0.931607	0.57388	2.09332	19.7498	20.5194	24.4338
5.50011	1.18407	0.828022	0.908064	1.09188	0.799026	0.918338	0.733844	0.439673	0.230908	2.61823	1.43044	1.11162	0.311888	0.921864	0.626536	0.676099	0.430245	1.63059	1.22413	0.914141	0.93312	-0.231353	1.32322	0.403456	5.02243	0.768358	-0.0281107	0.476636	-0.0986974	0.298499	0.454941	0.0118939	0.255719	-0.41498	0.0912368	1.30969	1.63075	2.83918	0.590324	3.07343	0.970123	0.498302	0.924386	0.707686	2.14685	23.9959	24.8105	29.1752
5.75011	1.29999	0.861143	0.990866	1.15696	0.744794	1.03765	0.724354	0.477631	0.221418	2.70288	1.59972	1.22165	0.419531	0.797661	0.709338	0.708639	0.419398	1.88006	1.36647	1.00903	0.980567	-0.180568	1.29783	0.420385	4.88188	0.740247	-0.140553	0.454971	-0.0264798	0.276834	0.410339	-0.166514	0.157594	-0.41498	0.0206019	1.40681	1.7154	2.50185	0.646545	3.35454	1.09289	0.563298	1.01105	0.725527	2.36094	28.1707	29.702	34.6494
6.00011	1.3828	1.00191	1.02399	1.30881	0.809873	0.994263	0.78129	0.458652	0.117035	2.7452	1.59972	1.3063	0.353289	0.855622	0.734179	0.893029	0.419398	1.90176	1.41391	1.06597	1.09444	-0.231353	1.48404	0.479633	5.55654	0.459141	-0.0281107	0.512745	-0.0625886	0.247947	0.42818	-0.184355	0.139753	-0.467956	0.0382606	1.52159	1.84236	2.86729	0.815209	3.69186	1.16511	0.700511	1.15548	0.814731	2.56611	32.6041	34.6818	40.3531
6.25014	1.37452	0.960505	1.03227	1.26543	1.01596	1.12442	0.847716	0.582014	0.230908	2.99912	1.80286	1.56022	0.452652	0.988106	0.883223	0.990648	0.527863	2.03191	1.63217	1.17984	1.22729	-0.180568	1.57715	0.445777	5.92198	1.04946	0.0562213	0.512745	-0.019258	0.320165	0.606588	0.0297347	0.166514	-0.27371	0.0912368	1.61872	1.8085	3.00784	0.787098	4.16974	1.34566	0.917164	1.30714	0.939617	2.96753	37.7155	39.3437	45.642
6.50014	1.49044	0.968785	1.15647	1.46066	1.0485	1.15696	0.923631	0.534567	0.297333	3.13455	1.89596	1.55176	0.518894	1.22823	0.816981	0.936415	0.592943	2.20546	1.72706	1.25576	1.14189	-0.0874626	1.611	0.547346	6.06253	0.740247	0	0.592185	-0.00481451	0.291278	0.535225	0.00297347	0.202196	-0.291369	-0.00588625	1.84828	1.90161	3.23272	0.843319	4.64763	1.50453	1.11937	1.27825	0.966378	3.09241	42.9072	43.3081	52.8379
6.75014	1.62292	1.15095	1.26411	1.53659	1.17865	1.28712	1.06597	0.572524	0.297333	3.29536	1.97214	1.67025	0.494053	1.20339	0.957745	0.947262	0.614636	2.20546	1.784	1.16087	1.2178	-0.20596	1.7295	0.428849	6.39986	0.684026	0.0843319	0.61385	-0.019258	0.255169	0.588747	0.056496	0.28248	-0.238393	0.117725	2.01604	2.03703	3.28895	0.787098	5.40661	1.66341	1.29992	1.44435	1.21615	3.3511	47.6172	48.4379	59.6012
7.00014	1.68916	1.12611	1.21443	1.57997	1.09188	1.34135	1.07546	0.553546	0.354269	3.2869	2.07371	1.611	0.37813	1.20339	0.908064	0.968955	0.701408	2.17292	2.02123	1.2178	1.3032	-0.299066	1.7549	0.454241	6.5123	0.824579	-0.0843319	0.649959	-0.0914757	0.262391	0.570907	-0.050549	0.220037	-0.335516	0.0382606	2.00721	1.96086	3.26084	0.618434	7.03703	1.80063	1.3288	1.46602	1.44808	3.52059	50.6412	52.9762	65.5345
7.25014	1.70572	1.10127	1.17303	1.56913	1.12442	1.29797	1.0375	0.629461	0.259376	3.49004	2.15835	1.68718	0.436091	1.28619	1.00743	1.08827	0.874952	2.33562	1.98328	1.12291	1.33167	-0.290602	1.78029	0.471169	7.07451	0.768358	-0.0281107	0.628293	-0.0553668	0.334608	0.588747	-0.0683899	0.175435	-0.397322	0.0117725	2.13082	2.07089	3.51383	0.309217	8.72367	2.07505	1.60323	1.81988	1.8495	3.94877	55.0746	57.4439	70.3289
7.50017	2.00381	1.33312	1.33035	1.7969	1.27627	1.47151	1.18933	0.676907	0.325801	3.54929	2.28531	1.89032	0.411251	1.369	1.13991	1.15335	1.01596	2.25969	2.11613	1.42657	1.32218	-0.265209	2.00035	0.479633	7.27129	0.908911	0	0.642737	-0.127584	0.320165	0.615509	0.0475756	0.28248	-0.300198	0.0206019	2.3339	2.11321	3.65438	0.618434	9.81999	2.48669	1.74045	2.41929	2.25984	4.49292	59.633	62.3265	76.0061
7.75017	1.94585	1.37452	1.32207	1.90537	1.41728	1.54743	1.28423	0.705376	0.363759	3.65932	2.23453	1.94111	0.469212	1.42696	1.16475	1.32689	1.03765	2.379	2.12562	1.3032	1.34116	-0.282137	1.89032	0.572739	7.80539	1.21813	-0.140553	0.707733	-0.178137	0.377939	0.65119	0.0118939	0.434127	-0.397322	0.0647487	2.49282	2.26556	3.71061	0.758987	11.5347	2.79001	2.07987	2.91759	2.7683	5.00138	64.1289	66.4498	82.1955
8.00017	2.02037	1.4242	1.45456	1.97045	1.36305	1.61251	1.4835	0.838226	0.449163	3.7355	2.36995	2.05114	0.452652	1.36072	1.22271		1.36305	2.55254	2.34387	1.38861	1.46452	-0.30753	2.07653	0.606595	7.80539	1.1338	-0.0281107	0.714955	-0.0409233	0.435713	0.669031	-0.0416286	0.416286	-0.27371	0.0735781	2.66058	2.31635	3.76683	0.730877	13.1652	3.07888	2.36874	3.41589	3.1162	5.89342	68.4018	70.7762	88.3849
8.25017	2.16114	1.507	1.49596	2.04637	1.44982	1.64505	1.52146	0.838226	0.582014	3.71011	2.59002	2.1781	0.469212	1.43524	1.22271		1.5149	2.69355	2.41979	1.41708	1.60686	-0.341386	2.0596	0.725093	8.11461	1.10569	0.112443	0.801616	-0.156472	0.392382	0.677952	0.0832572	0.416286	-0.300198	0.0647487	2.71356	1.8085	4.16038	1.15254	14.0928	3.54829	2.59983	4.00086	3.45517	6.79438	72.2375	74.1049	93.0027
8.50017	2.10317	1.52356	1.6036	2.06807	1.59082	1.56913	1.6638	0.876184	0.34478	3.87939	2.52231	2.24581	0.485773	1.39384	1.35519		1.63421	2.86709	2.54315	1.43606	1.75869	-0.299066	2.085	0.733557	8.31138	1.38679	0.0843319	0.772729	-0.134806	0.442935	0.909882	0.00297347	0.398445	-0.27371	0.0647487	2.83717	1.79157	4.04793	0.899541	15.2172	3.98882	2.83093	4.53527	4.10637	7.86483	75.9038	77.0097	97.0995
8.75019	2.15286	1.59808	1.66156	2.1223	1.40643	1.73183	1.73023	0.771801	0.534567	4.01481	2.67466	2.31353	0.469212	1.4104	1.37176		1.88368	2.6827	2.68549	1.38861	1.67329	-0.409099	2.14424	0.615059	8.28327	0.824579	0.224885	0.758285	-0.163693	0.406826	0.695792	-0.0773103	0.362764	-0.335516	-0.0147156	2.88132	1.91007	4.27282	0.618434	16.8477	4.42213	3.1198	5.06245	5.04301	8.71227	78.6424	79.2171	99.6159
9.00019	2.22738	1.75541	1.80233	2.13315	1.55828	1.78606	1.79665	0.866695	0.553546	3.96403	2.79316	2.44049	0.469212	1.369	1.5208		1.8186	2.7044	2.84681	1.38861	1.79665	-0.426028	2.11039	0.65738	9.07037	1.24624	-0.0562213	0.844946	-0.199802	0.435713	0.624429	-0.0773103	0.451968	-0.41498	0.0647487	3.12854	1.8085	4.24471	0.618434	18.45	4.89876	3.57477	5.75575	6.37215	10.0771	80.3462	81.3097	103.015
9.25019	2.29362	1.6726	1.76921	2.25246	1.74267	1.84029	1.98644	0.914141	0.563035	4.13331	2.88626	2.46588	0.552014	1.50976	1.70296		2.49108	2.94302	3.13149	1.50248	1.93899	-0.366779	2.31353	0.784342	8.98604	0.993243	0.112443	0.844946	-0.243133	0.406826	0.740394	-0.050549	0.532251	-0.432639	0.0206019	3.10205	1.83389	4.4977	0.730877	19.4619	5.3104	3.89975	6.55014	7.34448	11.317	83.0758	83.0667	106.264
9.50019	2.35158	1.74713	1.87685	2.40431	1.76436	1.9596	2.0244	0.971078	0.582014	4.31106	2.90319	2.67748	0.576855	1.59256	1.66156		2.63209	2.93217	3.33076	1.56891	1.73971	-0.392171	2.2966	0.784342	9.35148	1.27435	0.0843319	0.924386	-0.178137	0.479044	0.874201	0.0832572	0.451968	-0.362004	0.0735781	3.33162	1.96086	4.97558	0.758987	22.273	5.77982	4.21751	7.61174	8.30788	12.5302	85.2613	84.965	110.838
9.75019	2.21082	1.78853	1.89341	2.33923	1.7969	2.16569	2.01491	0.914141	0.600993	4.22642	3.05555	2.86369	0.444372	1.55116	1.71952		2.72971	2.96471	3.35923	1.51197	1.95797	-0.468348	2.36431	0.868983	9.49203	1.10569	0.365438	0.931607	-0.221467	0.544039	0.811758	0.0475756	0.514411	-0.406151	0.04709	3.38459	1.93546	4.94747	0.365438	23.8753	6.22035	4.56415	8.27614	8.70038	13.3776	86.5459	86.4307	110.767
10.0002	2.3019	1.83821	1.96793	2.39346	1.9596	2.14399	2.14776	0.971078	0.591503	4.38724	3.0894	2.88062	0.560295	1.55944	1.74437		3.31542	3.10572	3.62493	1.68278	1.76818	-0.426028	2.37277	0.894375	9.88558	1.30246	0.0281107	0.873833	-0.199802	0.580148	0.84744	0.0208143	0.639297	-0.317857	0.0117725	3.57884	1.86775	4.80692	0.618434	25.3371	6.82697	4.95413	8.86832	9.36941	14.3589	87.9553	87.4725	112.304
10.2502	2.47579	1.89617	2.02589	2.43685	1.87283	2.13315	2.21418	0.999546	0.572524	4.40416	3.13172	2.97373	0.494053	1.42696	1.82717		3.43473	2.91048	3.62493	1.5784	1.81563	-0.485276	2.3897	0.852055	10.0823	1.02135	0.393549	0.974938	-0.250354	0.601814	0.829599	-0.112992	0.532251	-0.432639	0.0824074	3.64064	1.88468	5.17236	0.674655	26.4053	7.07251	5.01912	8.9261	9.74407	15.4472	88.3656	88.3555	113.972
10.5002	2.59171	2.00381	2.10869	2.59955	2.05722	2.37177	2.30908	1.06597	0.78129	4.67502	3.29254	3.18533	0.560295	1.70849	1.95137		3.73843	3.04064	3.90962	1.54993	1.78716	-0.392171	2.60977	1.04673	10.5883	1.24624	0.337328	1.01105	-0.243133	0.630701	0.883121	0.0475756	0.674978	-0.370833	0.0912368	3.84372	1.79157	4.97558	0.44977	27.4454	7.40471	5.36577	9.12831	10.2614	16.3571	89.2844	88.9912	116.118
10.7502	2.50062	1.97897	2.22462	1.59082	2.11145	2.32838	2.38499	1.06597	0.610482	4.33645	3.3264	3.21072	0.609976	1.62568	2.05073		3.83605	3.08402	4.04247	1.52146	2.01491	-0.341386	2.66902	0.94516	10.8132	1.10569	0.252996	1.03993	-0.207024	0.775136	0.927723	0.0386551	0.621456	-0.335516	0.100066	3.92318	1.82543	5.22858	0.477881	27.5016	7.6647	5.38743	9.3594	10.3061	17.2313	89.8286	89.6622	120.427
11.0002	2.51719	2.07833	2.24118	2.16569	2.19823	2.35008	2.57478	1.16087	0.657929	4.6327	3.41951	3.38847	0.585135	1.576	2.01761		3.96621	2.89963	4.06144	1.49299	2.03389	-0.375243	2.72827	1.03827	10.8976	1.35868	0.224885	0.960494	-0.250354	0.702918	0.936644	0.101098	0.612535	-0.326687	0.161872	4.18806	1.77464	5.14425	0.140553	28.0919	7.67192	5.45965	9.33774	10.2347	17.8289	89.0971	89.3267	120.656
11.2502	2.56687	2.2191	2.34882	2.43685	2.285	2.426	2.59376	1.1324	0.866695	4.74273	3.47875	3.48157	0.618256	1.60912	2.12526		4.19398	2.86709	4.3651	1.50248	2.03389	-0.383707	2.82984	1.07212	11.4598	1.30246	0.44977	1.04716	-0.250354	0.674031	0.945564	-0.050549	0.683898	-0.28254	0.179531	4.30285	1.85929	5.17236	0.562213	28.0638	7.5997	5.77019	9.3594	10.2971	18.9351	90.2211	88.7087	121.089
11.5002	2.70763	2.29362	2.47302	2.76224	2.38262	2.49108	2.66967	1.24627	0.762312	4.86123	3.79193	3.74396	0.725899	1.60084	2.26602		4.67123	3.0081	4.43153	1.51197	2.0244	-0.434491	2.94834	1.05519	11.9939	1.33057	0.590324	1.09771	-0.27202	0.746249	0.892042	0.00297347	0.639297	-0.220734	0.197189	4.47943	1.91853	5.87512	0.365438	29.0758	7.72969	5.91462	9.22219	10.0741	19.7647	90.0248	87.7374	124.267
11.7502	2.52547	2.27706	2.39022	2.84902	2.43685	2.50193	2.6412	1.28423	0.743333	5.02205	3.74114	3.75243	0.659657	1.5346	2.2743		4.37837	2.99725	4.50744	1.51197	2.07184	-0.485276	2.94834	0.919768	11.9658	1.4149	0.702766	1.07604	-0.250354	0.760692	0.999087	0.0921776	0.630376	-0.13244	0.153042	4.36465	1.80004	5.59402	0.337328	29.9472	7.91746	6.01573	9.26552	10.0206	19.9074	88.8919	87.5697	124.744
12.0002	2.59171	2.36814	2.44818	3.19611	2.41516	2.5887	2.72661	1.32218	0.857205	5.13208	3.79193	3.79475	0.601696	1.50976	2.33226		4.758	3.1708	4.5454	1.59737	2.06235	-0.341386	2.94834	0.894375	12.1625	1.27435	0.730877	1.14104	-0.264798	0.796801	0.909882	0.00297347	0.576854	-0.388492	0.144213	4.7708	1.84236	6.0719	0.224885	29.8067	7.96079	5.9724	9.25108	9.98492	19.7736	89.0168	86.7839	124.877
12.2502	2.76559	2.45922	2.56411	3.58658	2.50193	2.84902	2.98282	1.35065	0.914141	5.31829	3.84271	3.97249	0.626536	1.60912	2.48958		5.30033	3.23588	4.58336	1.59737	2.17623	-0.189032	3.1684	0.936696	12.1063	1.4149	0.393549	1.14826	-0.264798	0.847353	0.936644	-0.0327082	0.612535	-0.309028	0.232507	3.42874	1.73232	6.15623	-0.0281107	30.903	7.92468	6.02295	9.33774	10.0741	20.2642	89.0704	85.7067	121.654
12.5002	2.77387	2.55031	2.58895	3.67335	2.49108	2.82732	3.05874	1.43606	0.93312	5.41986	3.9866	4.16717	0.684498	1.55944	2.42334		5.41964	3.33349	4.64978	1.4835	2.24265	-0.0705343	3.21072	1.08059	12.6404	1.63979	0.815209	1.22048	-0.228689	0.984567	1.01693	0.00297347	0.666058	-0.247222	0.338459	5.14163	1.80004	5.93135	0	32.3366	7.90301	6.08072	9.25108	9.70839	20.3445	88.8295	85.0003	125.239
12.7503	2.85667	2.64139	2.72971	3.83605	2.57785	2.80563	3.12516	1.52146	0.990056	5.35215	4.01199	4.21795	0.7673	1.60912	2.61379		5.02916	3.33349	4.65927	1.47401	2.3755	0.022571	3.29536	1.10598	13.0059	1.58357	0.843319	1.27825	-0.163693	1.00623	1.04369	0.0743368	0.782023	-0.300198	0.303142	3.88787	1.82543	6.24056	-0.0562213	33.3205	7.92468	6.01573	9.0922	9.1018	20.3623	88.33	84.6736	126.899
13.0003	2.88979	2.89808	2.70487	3.95536	2.63209	3.03341	3.27699	1.54044	0.952099	5.41139	4.08817	4.3026	0.734179	1.56772	2.59723		5.39795	3.26842	4.78264	1.35065	2.44193	-0.180568	3.34615	0.995945	13.034	1.47112	1.04009	1.29269	-0.199802	0.919571	1.05261	-0.0327082	0.844466	-0.220734	0.435582	3.94967	1.78311	6.24056	-0.140553	32.8145	7.80191	5.60409	8.74555	8.61117	19.4614	87.2952	84.1792	126.881
13.2503	3.00572	2.99744	2.81251	4.20483	2.66463	3.00087	3.37188	1.63533	0.961588	5.386	4.17281	4.43802	0.734179	1.63396	2.70487		5.62572	3.4745	4.92498	1.37912	2.31857	0.022571	3.4054	1.08905	13.2026	1.58357	1.06821	1.29269	-0.250354	0.948458	1.15073	-0.0951511	0.93367	-0.309028	0.303142	4.12626	1.91007	5.8189	-0.196774	33.2924	7.64303	5.45965	8.44946	8.33464	18.9797	87.7412	82.8371	123.694
13.5003	3.03056	3.18788	3.01124	4.41091	3.01171	3.3588	3.39086	1.69227	1.22729	5.36061	4.28285	4.64116	0.725899	1.65052	2.77939		5.41964	3.43111	4.906	1.33167	2.27112	0.141069	3.31229	0.979017	13.3713	1.49923	1.09631	1.36491	-0.14925	0.970123	1.08829	0.0386551	0.951511	-0.167758	0.435582	4.41763	1.84236	6.04379	-0.337328	32.4772	7.52026	5.178	7.89339	7.60317	18.2839	86.6262	81.963	125.945
13.7503	3.08024	3.39489	3.0278	4.54107	2.90325	3.26118	3.46678	1.72074	1.07546	5.33522	4.25745	4.57345	0.792141	1.74989	2.83735		5.96196	3.68058	5.21915	1.31269	2.34703	0.361136	3.36308	1.07212	13.2589	1.47112	1.01198	1.3288	-0.156472	1.04234	1.00801	-0.0327082	0.880148	-0.317857	0.46207	4.43529	1.85929	6.21245	-0.168664	32.702	7.46249	5.14189	7.58285	7.12146	18.1411	86.8759	81.239	126.687
14.0003	3.00572	3.51909	3.05264	4.5953	2.9141	3.38049	3.48576	1.73971	1.25576	5.36061	4.34209	4.76812	0.808701	1.74989	2.82907		6.18974	3.70228	5.22863	1.27474	2.43244	0.454241	3.30383	1.08059	13.6243	1.58357	1.23687	1.43713	-0.178137	0.991789	1.12397	0.0208143	0.93367	-0.123611	0.568023	4.58538	1.87621	9.83873	-0.42166	32.2523	7.45527	4.86747	7.14232	6.64868	17.936	86.8224	80.7711	129.689
14.2503	3.07196	3.55221	3.21824	5.04001	2.96833	3.54319	3.50474	1.79665	1.17035	5.45371	4.98537	4.75119	0.742459	1.67536	2.82079		6.13551	3.69143	5.32353	1.2178	2.5558	0.411921	3.38001	1.08059	13.9616	1.58357	1.5742	1.57434	-0.113141	1.04234	1.14181	0.13678	1.00503	-0.0971231	0.585681	4.84144	1.65615	10.7664	-0.252996	32.0274	7.46971	4.65081	6.81734	6.43459	17.5346	85.1721	78.8286	133.953
14.5003	3.12164	3.61845	3.26792	5.14848	3.01171	3.67335	3.58065	1.90104	1.25576	5.41139	5.13772	5.03051	0.858382	1.55116	2.95328		5.87519	3.65889	5.31404	1.18933	2.61274	0.665844	3.30383	0.979017	14.2146	1.61168	1.5742	1.56712	-0.308129	0.99901	1.15073	0.0386551	0.996113	-0.14127	0.576852	5.01802	1.62229	11.0475	-0.477881	31.1278	7.04362	4.30417	6.59347	6.20266	16.8923	84.5834	78.1929	134.96
14.7503	3.32865	3.8503	3.36729	5.04001	3.09849	3.64081	3.63759	1.81563	1.14189	5.49604	5.32393	5.08976	0.825261	1.55116	3.03608		6.23313	3.76735	5.19068	1.26525	2.7361	0.648916	3.35461	1.07212	14.2146	1.30246	1.65853	1.53101	-0.358681	1.04234	1.05261	0.00297347	1.08532	-0.167758	0.700463	5.22993	1.58843	11.0475	-0.983873	31.3527	7.0364	4.33306	6.61513	6.00641	16.2679	84.2979	78.0693	133.635
15.0003	3.11336	3.94138	3.45837	5.18102	2.95748	3.9879	3.77993	2.00542	1.1324	5.47064	5.43397	5.11515	0.908064	1.56772	3.04436		6.28736	3.83243	5.33302	1.26525	2.69814	0.75895	3.36308	1.24987	14.6363	2.03334	1.8553	1.68267	-0.308129	1.11456	1.21318	0.172461	1.09424	-0.0794643	0.691634	5.54779	1.4784	11.4691	-0.477881	31.6901	6.74753	4.22473	6.51403	5.98857	16.1073	84.2622	76.9126	136.196
15.2503	3.1796	4.15667	3.57429	5.17017	3.08764	3.95536	3.91278	2.0244	1.24627	5.58068	5.544	5.34368	0.932904	1.6174	3.05264		6.10297	3.88667	5.48485	1.14189	2.76457	0.919768	3.39693	1.22448	14.5238	1.75223	1.91152	1.63934	-0.589777	1.13622	1.29346	0.127859	1.121	-0.123611	0.753439	5.69789	1.57997	11.4972	-0.590324	31.7744	6.66809	4.15974	6.77401	5.67636	15.9824	83.8965	76.4888	139.807
15.5003	3.17132	4.18151	3.74818	5.05086	3.08764	3.96621	3.8938	2.16674	1.18933	5.48757	5.71328	5.31829	0.899783	1.6174	3.07748		6.24397	3.96259	5.41842	1.18933	2.79303	0.911304	3.37154	1.34297	14.5238	1.69601	2.24885	1.67545	-0.661995	1.17233	1.27562	0.127859	1.06748	-0.150099	0.877051	5.80384	1.5969	11.947	-0.674655	31.7744	6.372	4.1814	6.60791	5.63176	15.6345	82.4693	74.4316	141.617
15.7503	3.1382	4.38023	3.75646	5.17017	2.94664	4.11806	3.98869	2.20469	1.09444	5.60607	5.71328	5.47064	0.966025	1.56772	3.1106		6.10297	3.99513	5.60821	1.02801	2.83099	0.775878	3.15994	1.18216	14.7487	1.19002	2.30507	1.726	-0.647551	1.20844	1.14181	-0.0237878	0.969352	-0.13244	0.938856	5.95394	1.65615	11.8627	-0.843319	30.3127	6.372	4.03697	6.42737	5.31062	14.8941	81.2739	73.2043	143.365
16.0003	3.10508	4.37195	3.93034	5.41964	3.09849	4.36753	4.17848	2.2901	1.35065	5.48757	6.01799	5.56375	0.908064	1.55116	3.0692		6.60191	4.07106	5.58923	1.17984	3.06822	0.792806	3.1938	1.13983	15.0298	1.24624	2.24885	1.76211	-0.633108	1.17233	1.21318	0.0654164	1.01395	-0.0882937	0.947685	6.11287	1.50379	11.947	-0.252996	31.0716	6.38645	3.97197	6.47792	5.06085	14.7692	80.7922	73.1513	140.734
16.2503	3.27897	4.58724	3.97174	5.43049	3.07679	4.3133	4.15001	2.45142	1.17984	5.58914	5.97567	5.7161	0.924624	1.60912	3.11888		6.25482	4.29883	5.73157	1.14189	3.17261	0.919768	3.26151	1.30065	15.1985	1.6679	2.61429	1.83433	-0.120363	1.31677	1.33806	0.190302	1.121	0.0353175	1.00949	6.35126	1.63075	12.1719	-0.674655	30.9592	6.14091	3.9503	6.29738	4.55239	14.2429	79.4898	71.8093	143.074
16.5003	3.36177	4.81081	4.08767	5.39795	2.9141	4.51938	4.10257	2.33754	1.32218	5.623	5.82332	5.7415	0.949465	1.64224	3.14372		6.42836	4.2446	5.66515	1.08495	3.34342	1.06366	3.33769	1.28373	15.2828	1.27435	2.72673	1.85599	-0.0337016	1.20122	1.23994	0.00297347	1.12992	-0.070635	1.03598	6.34243	1.52919	12.5655	-0.505992	30.65	6.23479	3.8492	6.05906	4.11529	13.6988	78.2321	71.721	148.451
16.7504	3.30381	4.69488	4.17047	5.5498	3.04425	4.73631	4.16899	2.54631	1.18933	5.58068	5.94181	5.86846	0.999146	1.58428	3.01952		6.79715	4.45068	5.72208	0.971078	3.33393	0.953624	3.24458	1.29219	15.2547	1.58357	2.47374	1.9571	-0.0770321	1.26622	1.14181	0.0743368	1.08532	0.0529762	1.08895	6.43955	1.3599	12.706	-0.505992	30.144	6.03258	3.81309	5.86407	3.93688	13.5739	77.4114	70.8822	150.032
17.0004	3.12164	4.91845	4.15391	5.64742	2.8924	4.66038	4.26388	2.47988	1.18933	5.51296	6.2042	5.80921	0.957745	1.41868	3.09404		6.58021	4.61338	5.77902	0.961588	3.27699	0.928232	3.32076	1.23294	15.4234	1.47112	2.30507	2.15931	-0.351459	1.23011	1.23994	0.0654164	1.11208	-0.123611	1.05364	6.70443	1.31758	12.6779	-0.534102	29.2444	5.90259	3.64699	5.43799	3.52654	13.1279	76.2874	70.0169	150.42
17.2504	3.22928	4.81909	4.29467	5.89689	3.00087	4.87731	4.51061	2.60325	1.16087	5.51296	6.27191	6.06313	0.966025	1.48492	3.1106		6.66699	4.92793	5.77902	0.923631	3.63759	1.01287	3.27844	1.30912	15.6483	1.02135	2.50185	2.29652	-0.488673	1.30955	1.16857	0.163541	1.11208	-0.114782	1.08013	6.74858	1.35144	12.5092	-0.590324	28.0357	5.9387	3.56033	5.26466	3.41057	13.1546	75.5916	70.0875	151.259
17.5004	3.27068	5.04265	4.48512	6.23313	2.94664	5.04001	4.5201	2.75508	1.43606	5.56375	6.42427	6.08006	1.10679	1.576	3.14372		6.79715	4.84116	5.76953	1.1324	3.64708	1.13983	3.38001	1.36837	15.7607	1.47112	2.69862	2.40485	-0.365903	1.35288	1.27562	0.1457	1.18344	0.0618056	1.16842	7.02229	1.41069	12.6498	-0.787098	28.0357	6.06869	3.49533	5.11301	3.23216	13.1457	74.4944	69.2664	154.941
17.7504	3.27897	5.12545	4.52652	6.25482	3.03341	5.20271	4.55805	2.7361	1.31269	5.51296	6.48352	6.08852	1.09851	1.5346	4.17047		6.59106	4.85201	5.82646	1.00903	3.8938	1.27526	3.29536	1.33451	16.0418	1.24624	2.75484	2.46262	-0.134806	1.38176	1.3113	0.0832572	1.12992	-0.0353175	1.20374	7.12824	1.39376	12.2	-0.899541	26.5177	5.9748	3.6181	4.88913	3.24108	12.887	73.4239	68.304	156.689
18.0004	3.19616	5.12545	4.62588	6.26567	2.8924	5.39795	4.56754	2.8215	1.3981	5.43679	6.46659	5.99542	1.08195	1.58428	4.33607		6.73207	4.92793	5.77902	1.0375	3.92227	1.2668	3.32922	1.41915	15.5358	1.38679	2.55807	2.5565	0.349052	1.23733	1.17749	0.0832572	1.14776	-0.0529762	1.17725	7.19888	1.39376	10.8788	-0.758987	25.6744	5.88092	3.63977	4.76636	3.29461	12.325	72.5676	67.4917	152
18.2504	3.22928	5.15857	4.7832	6.29821	2.99002	5.28948	4.64346	2.76457	1.25576	5.41986	6.55969	5.91078	1.09023	1.5346	4.52652		6.43921	5.00386	5.76953	1.01852	3.96022	1.2668	3.26997	1.41915	15.9294	0.993243	2.81107	2.65039	-0.105919	1.20844	1.23994	0.13678	1.2102	0.00882937	1.2214	7.55205	1.39376	10.3447	-1.09631	24.803	6.03258	3.44478	4.75914	3.41949	12.6373	71.5596	67.0414	151.329
18.5004	3.53565	5.40698	4.89913	6.53683	3.10933	5.27863	4.95661	2.99231	1.43606	5.39447	6.72051	6.00388	1.25583	1.576	4.66728		6.71037	5.1774	5.94983	1.07546	4.01716	1.35144	3.26997	1.3599	16.1824	1.04946	2.83918	2.70094	0.233504	1.26622	1.12397	0.0475756	1.06748	0.0882937	1.2214	7.54322	1.34297	9.97928	-0.983873	25.3371	6.90641	3.25701	4.73748	3.5087	11.9058	70.4088	66.5469	153.749
18.7504	3.35349	5.33246	4.91569	6.49344	2.97917	5.28948	5.07048	2.88793	1.36014	5.46218	6.73744	5.91924	1.16475	1.5346	4.55136		6.64529	5.04724	5.81698	0.923631	3.93176	1.37683	3.24458	1.3599	16.0137	1.21813	3.12028	2.86704	0.522374	1.23733	1.23994	0.00297347	1.09424	0.123611	1.38915	7.63152	1.41069	9.89495	-0.927651	24.3813	7.65748	3.10536	4.56415	3.43733	11.2724	70.1412	66.2379	155.885
19.0004	3.48597	5.38214	5.03989	6.77545	3.06595	5.45218	5.32669	2.38499	1.46452	5.36907	6.92365	5.87692	1.20615	1.40212	4.68384		6.47175	5.39433	5.74106	0.828737	3.98869	1.32605	3.26151	1.52919	16.0418	1.24624	3.12028	2.89593	0.197395	1.34566	1.23102	0.0743368	1.23696	0.070635	1.30086	7.85225	1.30912	9.5014	-0.983873	24.5219	8.09078	2.99703	4.30417	3.35705	10.7372	68.9727	64.8694	150.526
19.2504	3.37833	5.65539	5.22206	6.99238	3.07679	5.61488	5.38363	2.52733	1.36963	5.40293	6.95751	6.06313	1.09023	1.3276	4.76664		6.38498	5.45941	5.76953	0.885673	3.96022	1.2414	3.24458	1.30912	16.5478	1.10569	3.1765	2.98259	0.652366	1.2951	1.27562	0.13678	1.18344	0.105952	1.25671	7.90523	1.36837	9.05163	-1.06821	23.1725	8.60353	2.90315	4.0803	3.19648	10.4071	68.4463	63.5008	153.245
19.5004	3.39489	5.70507	5.19722	7.10085	3.08764	5.62572	5.45954	2.66018	1.47401	5.48757	6.99136	5.91078	1.32207	1.50976	4.80804		6.67783	5.57872	5.64617	0.78129	4.06461	1.34297	3.17687	1.40222	16.4354	1.21813	3.12028	3.04036	-0.235911	1.28788	1.23994	0.0921776	1.24588	0.167758	1.34501	8.13479	1.34297	8.99541	-1.29309	22.7509	9.44125	2.82371	3.82753	3.05376	10.2109	67.7506	62.7238	152.627
19.7506	3.39489	5.70507	5.19722	7.10085	3.08764	5.62572	5.45954	2.66018	1.47401	5.48757	6.99136	5.91078	1.32207	1.50976	4.80804		6.67783	5.57872	5.64617	0.78129	4.06461	1.34297	3.17687	1.40222	16.4354	1.21813	3.12028	3.04036	-0.235911	1.28788	1.23994	0.0921776	1.24588	0.167758	1.34501	8.13479	1.34297	8.99541	-1.29309	22.7509	9.44125	2.82371	3.82753	3.05376	10.2109	67.7506	62.7238	152.627
19.8339	2.65913	4.97893	5.54826	6.00477	1.96006	4.9202	4.70452	1.73431	0.360766	4.88294	6.50471	5.26682	0.369913	0.831705	4.64935		5.83373	4.04169	4.37861	0.0317772	3.7119	0.413906	2.62139	0.153635	15.2272	-0.757294	2.10808	2.26444	-0.563057	0.641978	0.602711	-0.70047	0.587936	-0.452709	5.88826	7.58611	0.984128	8.44033	-2.72976	20.8571	8.58145	2.21555	3.40812	2.74291	9.93115	64.5126	60.3804	141.72
19.9172	2.29846	4.60383	5.14913	5.53862	1.65139	4.73752	4.36283	1.4312	0.140321	4.55851	6.59319	4.75067	0.115042	0.576834	4.43295		5.49986	3.56294	4.09754	-0.177646	3.44185	0.0943858	2.3117	-0.131476	14.6069	-1.49195	1.65096	2.21411	-0.709853	0.470016	0.359218	-0.897337	0.292635	-0.729611	5.78058	7.37075	0.85632	7.21589	-3.36647	19.9918	8.31302	1.93035	3.81915	2.35954	9.37681	64.1396	61.0214	149.161
20.0006	2.09168	4.57979	5.1876	5.55122	1.80888	4.49184	4.12034	1.54693	0.162365	4.61258	6.41623	4.51472	0.0861886	0.523936	4.47142		5.72664	3.60703	3.83301	-0.34849	3.48043	-0.023591	2.27729	-0.151139	14.4599	-1.76949	1.60198	2.03376	-0.835678	0.381939	0.22452	-1.12011	0.173479	-0.837296	5.61136	6.41184	0.880898	6.70979	-3.83991	18.6694	8.17461	1.80872	3.53814	2.24038	9.08151	63.9376	60.3855	146.007
20.0839	1.98107	4.68558	5.18279	5.36224	1.73958	4.49815	4.20852	1.43671	-0.0360352	4.4946	6.35724	4.56388	-0.0773139	0.389287	4.42333		6.51405	3.9409	3.54643	-0.309913	3.32061	-0.072748	2.19373	-0.165886	14.3946	-1.73684	1.24282	2.08409	-0.852455	0.398715	0.193436	-1.07348	0.157937	-0.991131	5.65751	6.48876	0.861235	6.7751	-3.72563	18.3103	17.6199	1.77517	3.57169	2.52532	8.95717	64.3157	61.0265	144.192
20.1672	1.91856	4.61345	5.09142	5.28034	1.75848	4.39736	4.18096	1.66267	-0.025013	4.44544	6.45064	4.57371	-0.110976	0.379669	4.39929		7.36446	4.59603	3.51336	-0.370535	3.28203	-0.136652	2.15932	-0.16097	14.2314	-2.25927	0.818344	1.97924	-0.948921	0.298055	0.162352	-1.11493	-0.0182068	-1.0783	5.65238	6.48363	1.19059	6.48123	-4.06848	18.2286	19.025	1.74581	3.61363	2.43725	9.11777	65.4244	62.6674	143.074
20.2506	1.82719	4.57498	5.1876	5.12916	1.72699	4.47925	4.29118	1.60205	-0.0305241	4.42578	6.44081	4.58354	-0.0532694	0.41814	4.47623		8.8385	5.63542	3.41967	-0.365024	3.32061	-0.175978	2.13965	-0.156055	14.4273	-1.72052	1.30812	2.04634	-0.869232	0.277084	0.260785	-1.13047	0.111311	-0.975747	5.72417	8.83217	1.16109	6.69347	-4.1501	18.196	18.6181	1.8213	3.68493	2.54605	9.07633	65.5229	63.2161	140.382
20.3339	1.90894	4.60864	5.18279	5.03467	1.74588	4.31546	4.19198	1.56898	-0.0470575	4.45036	6.45064	4.58354	-0.139829	0.33158	4.41372		10.5582	7.07166	3.34803	-0.409113	3.28203	-0.220219	2.10524	-0.175717	14.5742	-1.86745	0.948951	1.91632	-0.986669	0.201589	0.0483761	-1.23926	-0.049291	-1.09882	5.98569	8.9296	1.11194	6.70979	-4.03582	18.3429	18.249	1.84227	3.62202	2.6393	8.91055	66.5694	64.698	139.013
20.4172	1.85604	4.60864	5.19722	5.05357	1.80258	4.47925	4.25812	1.5304	-0.0415464	4.50935	6.4703	4.57371	-0.0388427	0.389287	4.47623		13.0653	9.27012	3.34803	-0.287868	3.4143	-0.195641	2.19373	-0.12656	14.6395	-2.07968	1.43872	1.97504	-0.919562	0.314832	0.234881	-1.14601	0.054323	-1.11933	6.01133	8.91422	1.17584	6.85673	-4.03582	18.2939	18.0603	1.94713	3.78559	2.74809	9.26283	67.5174	65.0673	135.116
20.5006	1.88009	4.73848	5.31263	5.08507	1.81518	4.49184	4.28016	1.55245	0.0796984	4.50443	6.45064	4.54913	-0.0388427	0.446994	4.56279		15.8811	11.5379	3.30394	-0.403602	3.42532	-0.220219	2.17898	-0.234706	14.7538	-1.68786	1.63463	1.97085	-0.894397	0.306443	0.22452	-1.05794	0.0595038	-0.986003	6.12927	9.00139	1.17584	6.90571	-4.41132	18.4409	17.8086	2.02682	3.83173	2.81544	9.24729	68.3101	66.1595	129.809
20.5839	1.8849	4.71924	5.30782	5.07877	1.83407	4.49184	4.35181	1.65716	0.0245872	4.52409	6.46047	4.63761	0.0958063	0.543172	4.57722		19.5536	14.5489	3.37558	-0.326446	3.52452	-0.156315	2.12982	-0.131476	14.9334	-1.86745	1.25914	1.97504	-0.87762	0.243531	0.172713	-1.16673	0.0491423	-1.00651	6.02671	9.01165	1.1316	6.72612	-4.42764	19.1919	17.5989	2.17361	3.75623	2.9087	9.51151	69.2374	67.0158	126.886
20.6672	1.87047	4.77214	5.34629	5.09766	1.84667	4.58634	4.37385	1.68471	0.13481	4.61258	6.67184	4.73101	0.172749	0.605687	4.60607		23.56	17.5348	3.32047	-0.309913	3.60718	-0.210388	2.33137	-0.0921504	15.2109	-1.68786	1.50403	2.00021	-0.906979	0.335803	0.255604	-1.05794	0.0854073	-1.03215	6.16003	9.0937	1.23974	6.93836	-4.16643	19.5021	17.385	2.45043	3.89884	3.05894	9.48042	69.7399	67.9593	121.086
20.7506	1.84162	4.82023	5.38476	5.04097	1.78998	4.58634	4.36283	1.70125	0.123787	4.588	6.66201	4.64744	0.220838	0.634541	4.62531		27.7491	20.3632	3.28741	-0.320935	3.67332	-0.116989	2.28221	-0.116729	15.2762	-1.63889	1.47138	1.95826	-0.923756	0.27289	0.255604	-1.10457	0.100949	-1.03728	6.08824	9.14497	1.30856	7.03631	-4.00317	20.5632	17.4815	2.74402	3.95336	3.21954	9.7809	71.5376	69.7643	116.671
20.8339	1.90413	4.92122	5.46171	5.00317	1.96636	4.71232	4.52265	1.82249	0.267077	4.76988	6.76524	4.6966	0.317016	0.692247	4.73591		32.4672	23.683	3.34803	-0.29889	3.74496	-0.072748	2.35595	-0.082319	15.4395	-1.60624	1.60198	1.97085	-0.886008	0.281278	0.208978	-1.0424	0.173479	-0.986003	6.18055	9.16036	1.40688	7.3465	-3.74196	21.5591	17.3305	3.05858	3.9995	3.31797	9.92596	72.1645	74.8819	113.153
20.9172	1.88009	4.88275	5.53865	4.98428	1.94746	4.71862	4.36283	1.77289	0.228499	4.75513	6.68168	4.70643	0.42762	0.783616	4.81766		37.2862	26.6877	3.35905	-0.24929	3.76701	-0.136652	2.40019	-0.0134992	15.8803	-1.24707	1.76524	2.03795	-0.873426	0.306443	0.234881	-1.0942	0.157937	-1.02703	6.31387	9.19625	1.44129	7.2812	-3.74196	22.3591	17.2047	3.27668	4.07499	3.37496	9.90006	73.3354	74.3999	108.861
21.0006	1.81276	5.01259	5.61078	5.09136	2.01046	4.71232	4.48407	1.84454	0.261566	4.78463	6.75541	4.75559	0.466091	0.874985	4.83209		41.9918	29.5728	3.48581	-0.166623	3.87723	0.00590318	2.46901	0.0749834	15.9293	-1.37767	1.78157	2.09248	-0.919562	0.302249	0.348857	-0.969866	0.225286	-0.94498	6.38053	9.31932	1.54452	7.55874	-3.75828	23.5182	17.1753	3.72546	4.21759	3.53038	10.2472	74.2731	73.882	105.446
21.0839	1.77429	5.05587	5.58674	4.98428	1.89077	4.76272	4.48958	1.76187	0.316677	4.71581	6.72592	4.79	0.480518	0.894221	4.91865		46.6155	31.891	3.39212	-0.243779	3.89927	-0.0580009	2.41985	0.0356578	16.0109	-1.14911	1.78157	1.99601	-0.890203	0.369356	0.29705	-1.05276	0.163118	-0.970619	6.35489	9.28342	1.4757	7.15059	-3.67666	25.0692	17.0369	4.04841	4.13371	3.59255	10.558	74.4233	73.4102	101.97
21.1672	1.7791	5.11357	5.67811	5.19215	2.06715	4.85091	4.56674	1.96027	0.377299	4.91735	6.8144	4.8834	0.595931	1.01925	4.97155		51.3022	34.4863	3.51336	-0.10049	3.91581	0.0501445	2.63122	0.109393	16.4843	-0.920551	2.27134	2.147	-0.873426	0.352579	0.390302	-0.964686	0.292635	-0.847551	6.49847	9.43726	1.5691	7.64037	-3.18688	26.2936	17.1166	4.51816	4.30148	3.78941	10.6927	75.2367	72.7487	100.175
21.2506	1.8849	5.20975	5.66368	5.09766	2.07975	4.85721	4.60532	1.84454	0.437922	4.92227	6.84389	4.85882	0.735389	1.04811	5.03406		55.9196	36.6848	3.48581	-0.0784453	3.99847	0.0845544	2.53291	0.114309	16.5333	-0.936877	2.14073	2.05892	-0.835678	0.419686	0.390302	-0.969866	0.277093	-0.862935	6.44207	9.4629	1.61825	7.57506	-3.18688	27.7792	17.2298	5.00468	4.41891	3.93447	11.0709	76.0811	72.0975	96.6982
21.3339	1.84162	5.28189	5.80314	5.12286	2.23723	5.05878	4.67145	1.97129	0.5757	4.996	6.94221	4.84407	0.725772	1.2068	5.16871		59.8693	38.5998	3.59052	-0.00680071	4.10319	0.177953	2.66563	0.0946462	16.9741	-0.838923	2.3693	2.16378	-0.781154	0.461628	0.457652	-0.840349	0.396249	-0.786018	6.57539	9.62699	1.71165	8.11381	-2.72976	29.771	17.255	5.54154	4.54054	4.7064	11.4025	76.6458	71.4975	95.1855
21.4172	1.87528	5.34921	5.84642	5.22365	2.24983	5.04619	4.76514	2.08152	0.548144	5.01567	6.95204	4.8834	0.754625	1.21642	5.20237		64.5812	40.584	3.59603	0.0372883	4.14176	0.15829	2.62631	0.168382	17.17	-0.528732	2.59786	2.15539	-0.835678	0.402909	0.468013	-0.866252	0.354804	-0.791145	6.60616	9.67314	1.83946	8.27707	-2.79506	31.0934	17.0998	5.91062	4.62443	4.65459	11.5164	76.6251	70.513	91.9755
21.5006	1.89932	5.52233	5.8897	5.19215	2.30023	5.10918	4.7927	2.14765	0.641833	5.07957	7.09951	5.01612	0.812332	1.30298	5.19276		68.682	42.3667	3.63461	0.0427994	4.17483	0.232025	2.76395	0.202792	17.2027	-0.202216	2.72846	2.24347	-0.802125	0.482599	0.525001	-0.819626	0.391069	-0.734739	6.65743	9.75518	1.76572	8.26075	-2.46855	32.6117	17.1082	6.46006	4.65798	4.7323	11.5372	76.9411	69.7541	89.8577
21.5839	1.97146	5.55118	5.90893	5.22995	2.25613	5.09028	4.77065	2.11458	0.718989	5.23687	7.05527	5.00629	0.874847	1.35107	5.2168		72.4427	43.7841	3.5795	-0.00680071	4.19136	0.236941	2.6853	0.242117	17.3169	-0.512407	2.4999	2.18475	-0.856649	0.411298	0.478374	-0.829987	0.375527	-0.755251	6.66256	9.66288	1.6625	8.27707	-2.59915	34.4075	17.1082	6.89626	4.84672	4.65459	11.8325	76.9981	68.185	88.6475
21.6673	1.94741	5.62813	6.04839	5.30554	2.40101	5.12808	4.8423	2.19174	0.713478	5.23687	7.16341	5.00137	0.999879	1.45205	5.30336		76.5877	45.6487	3.70625	0.0648439	4.19136	0.246773	2.91142	0.301106	17.7904	-0.120588	2.74479	2.21411	-0.797931	0.461628	0.550904	-0.741915	0.520586	-0.627055	6.79076	9.71416	1.71657	8.65256	-2.53385	36.6115	17.2718	7.52958	4.84672	4.82556	11.9516	77.3245	66.9133	87.1041
21.7506	1.92337	5.68583	6.02915	5.29294	2.43251	5.34855	4.92496	2.18623	0.763078	5.2762	7.07985	5.01121	1.03835	1.56747	5.42358		80.2917	47.3117	3.76687	0.103422	4.33465	0.423738	2.77869	0.320769	17.9373	-0.251194	2.97335	2.23508	-0.810513	0.524541	0.597531	-0.752277	0.458418	-0.642438	6.75999	9.79108	1.7264	8.63624	-2.41957	38.4237	17.3011	8.07901	5.08998	4.867	12.2573	77.1794	65.7749	85.74
21.8339	1.9955	5.80125	6.1061	5.30554	2.45141	5.37375	4.93599	2.15867	0.829212	5.32044	7.13392	5.08494	1.21147	1.70212	5.4861		83.8823	48.6598	3.86056	0.263244	4.40079	0.379497	2.96549	0.369926	18.1169	0.0263447	3.31619	2.32735	-0.785348	0.549706	0.654518	-0.710831	0.593116	-0.54501	6.94459	9.89876	1.85912	8.89745	-1.97877	41.2643	17.4899	8.75008	5.2913	5.12604	12.5474	77.4955	64.2109	85.3452
21.9173	1.93298	5.84453	6.14457	5.24255	2.4892	5.37375	4.90843	2.23032	0.829212	5.38926	7.22732	5.11935	1.25475	1.81753	5.52457		87.832	50.1905	3.67869	0.213644	4.43385	0.384412	2.93108	0.423998	18.2475	-0.00630687	3.0713	2.18475	-0.793736	0.541317	0.550904	-0.705651	0.448057	-0.668077	6.73948	9.81159	1.76572	8.84848	-1.9951	42.75	17.6115	9.40018	5.3626	5.21929	12.6199	77.2209	62.5649	83.9915
22.0006	1.94741	5.90704	6.20708	5.33704	2.58999	5.49974	5.1399	2.27991	1.1213	5.46791	7.32563	5.09477	1.32688	2.01469	5.6496		90.9123	51.6015	3.86607	0.312845	4.52754	0.448316	3.07364	0.39942	18.6883	0.352861	3.29987	2.33574	-0.730824	0.591647	0.701145	-0.638301	0.650104	-0.560393	6.93434	9.98594	1.80013	9.27294	-1.489	45.0356	18.0016	10.0754	5.55553	5.49905	12.9826	77.0447	60.9599	83.5248
22.0839	1.96184	5.95032	6.09167	5.30554	2.5018	5.46824	5.12888	2.324	1.15437	5.41875	7.28139	5.13901	1.46153	2.12049	5.65441		94.0368	52.7228	3.8771	0.401023	4.49448	0.443401	2.96549	0.443661	18.4761	0.205928	3.29987	2.27702	-0.772766	0.549706	0.597531	-0.674566	0.567213	-0.616799	6.85229	9.99619	1.633	9.17499	-1.5543	47.2069	18.2574	10.7172	5.75686	5.69591	13.1432	76.0863	58.8575	80.8635
22.1673	2.03878	6.09459	6.34173	5.50082	2.75378	5.67612	5.20603	2.51138	1.39686	5.56131	7.37479	5.25699	1.74045	2.36093	5.84196		97.7471	54.5433	4.14163	0.577379	4.69288	0.585956	3.14737	0.591132	19.2924	0.679377	3.69169	2.45737	-0.714047	0.679725	0.747771	-0.607217	0.717453	-0.442453	7.05228	10.1449	1.67233	9.55048	-1.22779	50.619	18.7859	11.4092	6.00431	5.93941	13.5058	75.7806	57.0935	79.4943
22.2506	2.0484	6.08497	6.37059	5.55122	2.69078	5.70761	5.19501	2.40667	1.29766	5.60555	7.39937	5.21766	1.74045	2.52444	5.88043		100.947	55.7402	4.20225	0.615957	4.73145	0.610534	3.15229	0.537059	19.374	0.679377	3.75699	2.46576	-0.6763	0.658754	0.758132	-0.55541	0.712272	-0.442453	7.15483	10.2269	1.7903	9.82802	-0.656384	52.5618	19.3437	11.9083	6.38598	6.35904	13.739	74.5321	55.6628	76.6433
22.3339	2.12534	6.20038	6.50043	5.55752	2.81677	5.8462	5.32177	2.52241	1.35277	5.72353	7.48294	5.40938	1.97128	2.79373	6.01027		104.065	57.0378	4.44474	0.649023	4.97394	0.644944	3.26043	0.640289	19.6515	0.85896	3.90392	2.48254	-0.672105	0.675531	0.820301	-0.48288	0.727814	-0.416814	7.08304	10.2475	1.7264	9.86067	-0.852293	55.4678	19.7547	12.5542	6.62086	6.51447	14.0757	73.7861	53.7655	73.6743
22.4173	2.15419	6.33984	6.46195	5.59531	2.88606	5.90919	5.33279	2.58303	1.38583	5.80218	7.53701	5.41921	2.08669	2.90434	6.11606		107.202	58.4111	4.5715	0.775779	5.02354	0.728511	3.28501	0.679615	20.4025	1.28343	4.459	2.54126	-0.588222	0.771997	0.918734	-0.389628	0.867693	-0.242468	7.22149	10.3654	1.75098	10.1872	-0.16661	58.1615	20.3335	13.2001	6.99833	6.84603	14.4694	72.4961	52.7297	72.4077
22.5006	2.20228	6.31099	6.56775	5.6898	2.94905	6.04148	5.36585	2.57752	1.42441	5.871	7.55175	5.4782	2.25981	3.11112	6.20263		109.621	59.2174	4.75888	0.775779	5.13928	0.728511	3.25552	0.75335	20.3209	1.18548	4.39369	2.55384	-0.667911	0.780385	0.954999	-0.379266	0.862513	-0.304002	7.22149	10.3244	1.77556	10.1872	-0.215587	61.0022	20.8033	13.9718	7.36742	7.27603	14.915	70.7761	51.017	69.9412
22.5839	2.1061	6.38312	6.67355	5.80319	2.93016	6.09187	5.48159	2.66018	1.55117	5.94473	7.596	5.46837	2.38003	3.32271	6.33247		112.355	60.9938	5.03443	0.990713	5.22746	0.851404	3.39316	0.812339	21.0229	1.18548	4.78551	2.6503	-0.604998	0.847492	0.991264	-0.337821	0.9195	-0.221957	7.36507	10.4321	1.8198	10.8566	0.421119	64.8225	21.3737	14.731	7.75748	7.9547	15.5159	69.5068	49.3094	68.6131
22.6673	2.24556	6.40236	6.61103	5.715	3.02465	6.18636	5.40994	2.58854	1.55117	5.92507	7.63532	5.56668	2.52911	3.51026	6.43826		114.963	62.071	5.0675	1.07889	5.43688	0.82191	3.44723	0.817254	20.4842	1.44669	4.39369	2.54545	-0.663717	0.851687	0.975722	-0.353363	0.9195	-0.221957	7.31892	10.4885	1.58876	10.7586	0.14358	66.7816	21.5666	15.2007	8.01332	8.03241	15.8216	68.1909	46.6994	66.0543
22.7506	2.30327	6.50815	6.68797	5.79689	3.11914	6.32495	5.62488	2.71529	1.72752	5.97914	7.67956	5.65025	2.68299	3.72185	6.54406		117.25	63.4506	5.23834	1.24422	5.57466	0.969381	3.53571	0.910653	21.1535	1.67525	5.11203	2.6545	-0.625969	0.847492	1.01717	-0.337821	0.935043	-0.247596	7.38558	10.5808	1.76081	11.1014	0.943545	71.0099	22.1454	15.7502	8.66761	8.62301	16.7334	65.6316	45.3559	63.7314
22.834	2.21671	6.60433	6.74568	5.88508	3.20103	6.39424	5.61937	2.69876	1.64486	6.06271	7.68939	5.5421	2.73589	3.89497	6.57772		119.083	63.9608	5.49186	1.3324	5.67386	0.944802	3.58487	0.979472	21.2188	1.85483	4.75286	2.74257	-0.592416	0.881046	1.02235	-0.18758	0.99203	-0.0835054	7.42661	10.6167	1.74115	11.1014	0.992522	73.9812	22.1957	16.3667	9.06606	9.02192	16.8836	63.1294	44.0893	61.7264
22.9173	2.32731	6.79188	6.73125	5.90398	3.34591	6.42574	5.66345	2.90818	1.68344	6.16102	7.73363	5.61584	2.87054	4.14984	6.79893		122.169	65.2333	5.70128	1.54183	5.9439	1.01854	3.5308	0.99422	21.5943	1.7732	4.93245	2.68805	-0.529503	0.956541	1.02235	-0.11505	0.98685	-0.124528	7.41122	10.6577	1.78047	11.3627	1.09048	76.9362	22.3971	16.9581	9.59453	9.5659	17.3344	60.8343	42.5048	59.9266
23.0006	2.35617	6.82073	6.88514	6.01107	3.4278	6.51393	5.72408	2.88614	1.9149	6.28883	7.85653	5.71415	2.97633	4.3422	6.95762		124.267	66.1341	5.89417	1.72369	6.0431	1.13651	3.65369	1.04338	22.0514	2.26298	5.42222	2.78871	-0.59661	1.00268	1.17259	-0.130593	1.13191	-0.0629941	7.57019	10.7756	1.70182	11.3137	1.59658	80.0381	22.4138	17.6921	9.972	10.0425	18.0545	57.9124	41.7151	58.6703
23.084	2.31289	6.9121	6.88033	6.06776	3.39001	6.48243	5.76265	2.84205	1.85428	6.3429	7.8467	5.81738	3.14465	4.54417	7.09227		125.086	67.5955	6.05399	1.878	6.14781	1.07753	3.65369	1.05321	22.2473	2.18135	5.52017	2.83485	-0.634358	0.977512	1.16741	-0.177219	1.10082	0.00879541	7.58557	10.7346	1.76572	11.1831	1.67821	81.034	22.3761	18.1744	10.3704	10.4207	18.443	55.4257	40.5306	57.9472
23.1673	2.30327	6.93615	6.92361	6.02996	3.52859	6.64621	5.85083	2.95227	1.99206	6.48054	7.89094	5.78789	3.34662	4.81828	7.24135		127.807	68.5278	6.28546	2.0764	6.35173	1.23483	3.74709	1.13678	22.6392	2.58949	5.81404	2.85582	-0.516921	1.08656	1.26066	-0.0373399	1.14227	0.0190511	7.64198	10.8782	1.80013	11.6075	1.84146	83.3522	22.5648	18.5099	10.6934	10.7886	18.5622	53.5347	38.8743	57.0755
23.2506	2.33693	6.9121	7.00055	6.06776	3.49709	6.48873	5.77368	2.91921	1.98655	6.49038	7.92535	5.6994	3.41875	5.03468	7.28463		128.45	69.1325	6.46181	2.25827	6.55564	1.20533	3.76675	1.15644	22.7698	2.44256	5.71608	2.8726	-0.512727	1.03204	1.19849	-0.052882	1.15263	0.080585	7.63172	10.8474	1.63792	11.8361	1.87411	83.3196	22.2629	18.9545	11.1128	11.1823	18.4845	50.7838	37.5052	55.6346
23.334	2.33212	7.10446	7.00055	6.08666	3.59158	6.7281	5.81777	3.03494	2.03615	6.56411	7.97942	5.88128	3.54859	5.17895	7.34714		130.189	70.4932	6.64919	2.42912	6.83119	1.25941	3.76675	1.1761	23.1126	2.76908	5.94465	2.9397	-0.542086	1.09075	1.33837	-0.0321592	1.15263	0.0703293	7.68813	10.9141	1.81488	11.8524	2.0537	83.0421	21.4827	19.2901	11.591	11.5138	18.8005	47.2661	36.4591	54.9013
23.4173	2.16862	7.11407	7.09192	6.21264	3.73017	6.63991	5.8839	3.04045	2.07473	6.60344	8.004	5.88128	3.62073	5.43382	7.52988		131.222	71.3562	6.88066	2.58343	6.97999	1.33314	3.92405	1.29408	23.7656	3.06294	6.07525	2.97745	-0.504338	1.14528	1.36946	0.10772	1.3236	0.131863	7.88811	11.032	1.85912	12.4075	2.6251	82.9931	20.2035	19.4956	11.872	11.7729	19.1994	45.0073	35.6694	54.0808
23.5006	2.19747	7.24392	7.09673	6.25674	3.74277	6.69661	5.95003	3.09556	2.0637	6.62802	8.03349	5.91569	3.72652	5.52038	7.57316		133.067	72.4838	7.07355	2.74325	7.26106	1.46587	3.96829	1.29899	23.9126	3.03029	6.27116	2.9397	-0.533698	1.16625	1.29693	0.0869969	1.2148	0.11648	7.79068	10.9807	1.76572	11.8851	2.26593	81.7523	19.1508	19.6382	11.9894	12.0112	19.0958	41.7797	34.5208	52.9117
23.584	2.21671	7.43627	7.18329	6.36383	3.83096	6.82259	5.97759	3.1617	2.18495	6.79515	8.05807	5.94027	4.00544	5.79929	7.74628		134.22	74.0649	7.40973	2.89756	7.57519	1.51011	4.04203	1.4563	24.0595	3.24253	6.4834	3.09069	-0.474979	1.21239	1.4109	0.138804	1.36504	0.178014	7.8676	11.0269	1.75098	12.3749	2.57612	80.5279	18.0351	19.7808	12.1823	12.3376	18.9197	39.7126	33.7721	53.9219
23.6673	2.1061	7.39299	7.11596	6.30083	3.76167	6.7596	5.97208	3.14516	2.18495	6.82464	8.05316	5.90095	3.90445	5.94837	7.77513		133.918	74.9468	7.55853	3.07943	7.63582	1.54943	4.0027	1.43172	24.2717	3.06294	6.51605	3.04456	-0.479173	1.18303	1.385	0.0559127	1.27179	0.244675	7.84709	11.0833	1.67233	12.0483	2.42919	75.8424	16.8566	20.0576	12.2033	12.0785	17.9871	37.0808	33.0388	53.2501
23.7506	2.14939	7.58535	7.20733	6.41422	4.03884	6.89818	5.99412	3.25538	2.35579	6.9377	8.16622	5.92553	4.07276	6.16477	7.88574		135.033	75.6523	7.82857	3.23925	7.8728	1.55435	4.19442	1.53003	24.8105	3.58537	6.53237	3.09489	-0.428843	1.26691	1.44717	0.226876	1.39094	0.336976	8.02144	11.2576	1.96727	12.6687	3.0006	71.3365	15.7493	18.5561	11.7042	11.8817	17.3447	35.3038	32.6645	53.0655
23.834	2.11091	7.59496	7.25061	6.41422	3.91915	6.87929	6.07128	3.25538	2.27864	6.93279	8.17113	5.87145	4.04872	6.35712	7.98192		135.222	76.5783	8.06555	3.34396	7.97751	1.67233	4.20425	1.50054	24.7942	3.42211	6.76093	3.07392	-0.437231	1.19141	1.47307	0.159527	1.41167	0.357488	7.93939	11.191	1.86895	12.4238	3.09855	66.504	14.6085	17.1342	11.4484	11.3222	16.4795	33.703	31.8851	52.5117
23.9173	2.01474	7.6671	7.34198	6.53391	4.11443	7.02417	6.26968	3.3105	2.45499	7.08026	8.25962	5.87145	4.16894	6.5591	8.00596		135.291	77.2902	8.37417	3.62503	8.1208	1.74606	4.34189	1.59885	25.3982	3.86291	7.15275	3.22491	-0.370125	1.3466	1.63367	0.320129	1.4842	0.480555	8.05733	11.3653	2.041	12.4728	3.35976	61.4267	13.7151	15.704	11.2386	11.2134	15.5004	32.2213	31.28	52.1118
24.0007	2.02916	7.74404	7.27947	6.52131	3.95065	6.95488	6.08781	3.34907	2.42193	7.09501	8.32844	5.88128	4.02467	6.59276	8.03481		134.333	77.624	8.29702	3.74628	8.09875	1.7903	4.31731	1.6136	25.5615	3.60169	6.90787	3.10747	-0.44562	1.31305	1.51452	0.242418	1.46866	0.35236	8.00092	11.2525	1.95252	12.4728	3.18018	56.2514	12.7379	14.7687	11.0163	10.5347	14.4487	30.7862	30.6595	52.1066
24.084	2.00993	7.76809	7.4574	6.72919	4.17112	7.11236	6.17599	3.43725	2.47153	7.17366	8.30386	5.86654	4.07276	6.78512	8.16946		134.674	78.3295	8.73791	3.82343	8.37982	1.93777	4.48444	1.70208	25.7247	3.99351	7.18541	3.24588	-0.344959	1.39274	1.59741	0.444465	1.52046	0.51645	8.11374	11.5345	2.02134	12.7177	3.42507	51.5659	11.8907	13.4979	10.7815	9.95963	14.1793	29.6983	30.0032	52.0297
24.1673	1.89932	7.80175	7.43335	6.67249	4.14593	7.06827	6.22008	3.46481	2.48255	7.154	8.35793	5.78297	4.01506	6.96786	8.31373		132.859	78.3611	8.96387	4.07143	8.57822	2.00659	4.51885	1.66767	26.2308	4.32003	7.43029	3.3004	-0.277853	1.48081	1.73211	0.532537	1.65516	0.598495	8.18553	11.5807	2.10982	12.7503	3.572	45.7213	10.9218	11.7699	10.1482	9.2965	12.3816	28.5948	29.5263	51.7682
24.2507	1.78872	7.96044	7.48144	6.68509	4.19002	7.06197	6.2807	3.48134	2.44948	7.23756	8.40709	5.71415	4.092	7.18906	8.32335		132.658	79.2682	9.06307	4.22023	8.68293	1.98693	4.51885	1.68733	26.4594	4.10779	7.38131	3.28782	-0.344959	1.38015	1.71138	0.392658	1.58263	0.531834	8.12912	11.4986	1.99676	12.5218	3.42507	39.2073	10.0494	10.4445	9.40999	8.3847	11.5061	27.8384	28.4802	51.1067
24.334	1.8849	7.92678	7.63532	6.77328	4.3664	7.15646	6.31377	3.49236	2.60379	7.32113	8.40709	5.72398	4.10161	7.39104	8.37625		131.184	80.2697	9.45435	4.42415	8.95849	2.14915	4.66141	1.77582	26.7369	4.54859	7.6262	3.34234	-0.361736	1.51017	1.72692	0.594706	1.74323	0.711307	8.2727	11.5499	2.05084	12.9789	3.6373	35.4034	9.45383	9.37501	8.63825	8.01169	10.3611	27.4706	28.0495	51.8297
24.4173	1.7262	7.98449	7.49106	6.67249	4.27191	7.35174	6.26417	3.51441	2.68095	7.38012	8.38742	5.69449	4.07276	7.5305	8.41472		129.584	80.3705	9.60867	4.52886	8.94747	2.10491	4.71057	1.75124	26.9981	4.66287	7.60988	3.32137	-0.336571	1.47243	1.76837	0.501453	1.68624	0.58824	8.22142	11.5448	1.99185	13.1585	3.08222	29.3302	8.9002	8.16709	7.85814	7.31747	9.23693	26.4034	27.3521	51.2349
24.5007	1.71658	8.18646	7.55838	6.80478	4.47979	7.35174	6.39644	3.66872	2.75259	7.49809	8.49065	5.77805	4.12085	7.85269	8.53013		127.826	80.7674	9.89525	4.81543	9.16791	2.21797	4.94652	1.90362	27.243	4.94041	8.00169	3.43461	-0.290435	1.53953	1.92379	0.615429	1.78468	0.742074	8.43679	11.7089	2.00659	13.1911	3.66995	25.9834	8.4724	7.13952	7.25837	6.83049	8.30959	25.8801	27.0444	51.8554

## Sheet: 5 C
WTun	M694VUn	S242RUn	S208C/S242RUn	WTDox	M694VDox	S242RDox	S208C/S242RDox	S208Cun	S208CM694VUn	S242RM694VUn	TMUn	S208CDox	S208CM694VDox	S242RM694VDox	TMDox
41.48	56.73	45.07	74.24	12.8		63.77	11.03		21.41	16.34	6.223	29.76	343.6	86.14	1094
45.22	35.83	23.89	64.36	23.79	63.49	21.1	43.33	25.22	4.654	3.205	7.938	113.8	85.55	80.52	1056
43.27	46.71	13.97	59.63	37.18	53.91	36.93	16.29	20.58	13.06	12.51	68.02	17.29	58.87	186.8	1711

## Sheet: 5D
WTun	M694VUn	S242RUn	S208C/S242RUn	WTDox	M694VDox	S242RDox	S208C/S242RDox	S208Cun	S208CM694VUn	S242RM694VUn	TMUn	S208CDox	S208CM694VDox	S242RM694VDox	TMDox
4.168	11.18	10.63	11.67	5.115	181.4	10.52	1.827	40.85	5.136	1.977	0.4949	3.357	129.5	16.97	117.5
12.67	6.087	5.233	14.73	7.4	221.3	2.828	6.722	3.302	1.17	0.5857	14.18	20.78	38.71	16.93	88.43
12.83	11.91	3.167	10.67	12.73	121	11.12	1.748	9.378	1.703	1.846	20.23	2.753	29.79	31.19	125.7

## Sheet: 5E-F
	WT			M694V			S242R			S242R/S208C			S242R/M694V			3M			S208C			S208C/M694V
UNTR	0	0	55.5972	0	0	41.0575	0	0.311606	110.151	0	0	156.056	0.247931	0.154902	62.6705	1.08814	1.90223	164.973	1.71393	2.91084	4.94978	1.96506	1.96506	153.028
DOX	10.7078	8.10442	53.4994	43.6886	48.9078	113.468	79.19	80.684	76.8911	11.6569	10.6288	20.1021	388.289	374.992	334.138	1000.78	994.545	913.587	42.8713	42.5651	38.6512	266.44	232.061	436.551
DOX + UCN	22.916	22.4327	21.2261	483.074	533.039	540.766	48.8232	49.5006	41.5159	7.63213	11.4195	10.945	154.091	235.372	189.442	551.726	548.163	519.341	24.5411	26.2613	30.581	184.318	230.051	238.933
Untr + UCN	0	0	0	0	0	0	0	0	0	0	0	0	4.34148	0.123907	2.1537	2.75277	1.77667	1.21307	3.86302	1.18183	1.21307	4.43736	1.90223	3.03743
