# Supplementary material for: Pyrin dephosphorylation is sufficient to trigger inflammasome activation in familial Mediterranean fever patients
Source: EMBO Mol Med. 2019 Oct 7;11(11):e10547. doi: 10.15252/emmm.201910547 (PMC6835204; doi:10.15252/emmm.201910547)
Supplement: Supplementary file 10 — Source Data for Figure 6 [file EMMM-11-e10547-s008.xlsx]

## Sheet: 6A
DC Stauro			FMF			DC LPS			FMF LPS
5.66808	10.8413		122.69	154.927	179.471	87.8572	48.839	82.1484	6.22382	2.11703	5.46401
23.0302	27.819	20.184	835.854	890.355	828.79	7.29448	17.2663	2.06601	16.4529	11.1901	4.16938
7.6543	4.74023	1.58744	520.986	522.505	482.957	7.15532	12.4943	2.28144	13.2715	10.0455	6.42141
23.6898	22.6189	11.9044	85.4148	84.1578	97.6199	13.5765	3.25378	12.9344	5.02299	6.78764	2.52756
43.3624	45.9258	34.6332	339.624	333.772	336.538	33.4845	34.8794	33.6485	0	0	0
26.7721	26.9454	31.6937	238.66	234.036	205.408	29.1631	30.2796	19.9353	0	0	0
3.44989	16.5207	6.8743	546.574	513.768	517.338	6.10608	5.36742	10.9223	31.3652	16.5005	23.1433
11.3844	14.9918	25.7617	1046.33	855.589	902.1	8.00243	10.8406	10.757	45.225	47.0177	41.4163
42.1138	44.3884	38.8908	125.159	113.656	103.736	2.99218	7.76057	14.5485	2.9659	3.84081	4.65947
140.39	116.297	133.185	870.065	915.189	1358.86	35.3594	31.2064	30.2603	21.9731	16.1674	13.2398
11.3718	25.3085	16.6999	1615.64	1508.88	1536.2	47.3337	43.2798	26.3685	15.1011	14.4083	6.72484
9.4031	14.4957	12.0166	618.236	536.545	921.856	2.12381	1.83611	0	13.1664	31.7976	19.0212
9.31212	11.3004	6.55514	37.9361	58.3555	44.154	0.38858	0	1.06598	7.35476	1.9359	6.33388
11.7484	14.5834	16.241	726.167	758.39	736.455	4.30993	5.62401	0.582464	0	0.136623	5.1537
2.40928	3.98181	6.80705	329.835	282.906	267.065	6.65116	2.82778	5.74272	0	0	0
2.08191	2.29864	1.53408	106.316	97.8194	86.2164	0	0	0.0691895	0	0	0
0.11627	0.0228718	1.21434	21.0813	36.6116	44.4526	2.15348	1.76832	0	20.4537	11.192	12.1798
1.37201	0.711755	1.09141	485.013	425.767	441.063	1.12187	0.0926347	0.337514	0	0	0
2.14239	2.04784	1.68465	1740.49	1652.02	1649.36	1.0067	0.812727	0.438455	0	0	0
58.621	55.3368	69.2044	71.4067	43.342	50.1835	10.8538	3.29085	18.7952	1.03914	2.82734	0.222983
36.1028	40.7747	47.0917	148.472	214.68	189.19	27.9123	23.6952	23.001	0	0	0
90.9176	124.83	101.609	15.9568	13.6208	26.7546	3.013	0.531184	3.68361	0	1.59365	2.1577
6.06957	7.44249	1.59449	11.1068	14.5437	21.2178	1.41112	1.28878	0.553295	9.37635	13.0391	4.84839
26.4964	23.9222	32.1709	30.2513	27.7485	28.5053	20.2743	18.9922	22.8937	0	1.04632	3.01756
			146.378	157.429	135.242				14.4289	0.673938	0
			156.347	142.199	150.298				11.9645	15.7593	10.4665

## Sheet: 6B
Disease controls			FMF			DC LPS			FMF LPS
89.2378	85.2421	77.4399	617.194	556.687	628.685	87.8572	48.839	82.1484	6.22382	2.11703	5.46401
50.8917	50.8917	43.3555	60.3871	49.7735	36.3477	7.29448	17.2663	2.06601	16.4529	11.1901	4.16938
82.3104	87.4825	78.2044	230.368	223.293	223.383	7.15532	12.4943	2.28144	13.2715	10.0455	6.42141
15.9939	30.3556	40.4044	276.389	276.98	260.025	13.5765	3.25378	12.9344	5.02299	6.78764	2.52756
43.9289	19.931	5.21068	985.751	938.812	929.594	33.4845	34.8794	33.6485	0	0	0
16.488	22.4705	47.2274	299.858	311.567	325.438	29.1631	30.2796	19.9353	0	0	0
80.1078	73.6129	57.2619	1891.73	1402.53	3008.69	6.10608	5.36742	10.9223	31.3652	16.5005	23.1433
14.5541	13.2646	14.3579	1329.52	2209.49	2413.72	8.00243	10.8406	10.757	45.225	47.0177	41.4163
120.198	148.186	120.614	1203.92	867.414	1256.3	2.99218	7.76057	14.5485	2.9659	3.84081	4.65947
231.25	208.559	227.542	386.858	434.143	411.611	35.3594	31.2064	30.2603	21.9731	16.1674	13.2398
57.2546	55.0111	52.1404	1340.82	1300.22	1106.4	47.3337	43.2798	26.3685	15.1011	14.4083	6.72484
110.91	114.244	109.685	216.909	181.124	46.9173	2.12381	1.83611	0	13.1664	31.7976	19.0212
56.8296	63.668	51.3232	1005.88	970.887	843.567	0.38858	0	1.06598	7.35476	1.9359	6.33388
115.435	113.553	102.827	1678.87	1612.96	1701.03	4.30993	5.62401	0.582464	0	0.136623	5.1537
30.0998	23.3709	28.2486	1413.33	1818.33	2268.93	6.65116	2.82778	5.74272	0	0	0
24.565	31.2656	21.3294	688.551	714.923	780.162	0	0	0.0691895	0	0	0
163.598	170.577	143.537	1319.17	1469.85	1387.96	2.15348	1.76832	0	20.4537	11.192	12.1798
618.627	650.826	627.058	638.155	888.331	564.213	1.12187	0.0926347	0.337514	0	0	0
111.611	119.091	126.816	391.6	354.377	350.118	1.0067	0.812727	0.438455	0	0	0
154.181	163.292	126.352				10.8538	3.29085	18.7952
125.742	145.726	143.411				27.9123	23.6952	23.001
113.365	44.528	36.0751				3.013	0.531184	3.68361
80.9183	87.6122	88.1005				1.41112	1.28878	0.553295
185.395	182.278	207.664				20.2743	18.9922	22.8937

## Sheet: 6C
Time (min)	Disease controls UCN 12.5																											FMF UCN 12.5
15	0	0	0	0	0	0	0	0	0	0	0	0	0	0	0	0	0	0	0	0	0	0	0	0				0	0.0600821	0	0	0	0	0	0	0	0	0	0	0	0	0	0	0	0	0.903213	0.680608	0	0
20	0	0	0	0	0	0	0	0	0	0	0	0	0	0	0	0	0	0	0	0	0	0	2.55837	0				0	0	0	0	0	0	0	0	0	0	0	1.41329	0	0.370108	0	6.16919	0	0	0.762526	0.579427	0	0
25	0.273543	0.347928	0	0	0	0.247511	0	0	0	0	0.315857	0.526997	0	0.171301	0.623744	0.070414	0.0607087	0	0	0	0.0765931	1.21324	1.97511	0				2.91384	0.0101777	0	1.04251	0.355538	0.689615	0	0	0.759751	0	0	1.25926	0.373324	5.71749	0	14.3814	0	0	4.23987	1.2371	0	0.212622
30	0.402072	0.242388	0	0	0	0.118835	0	0	0	0	0	0.996991	0	0.275683	1.23967	0.220741	0.613638	0	0	0	0	0.543909	2.1639	0				10.76	0.227126	0	1.54937	0.731375	1.88997	0	2.65623	7.76031	0	0	2.22183	4.5224	21.0878	0	33.9746	0	0	18.2356	2.9187	0	1.10099
35	0.581992	0.511156	0	0	0	0.115107	0	0	0	0	0	0.860617	0	0.759133	2.01582	0.458709	0.804789	0	0	0	0	0.506781	2.0299	0				36.3523	1.66438	0	4.5553	1.91585	7.2368	19.9783	15.2843	29.3809	0	2.05044	4.41102	12.9916	43.4737	3.33932	53.6313	0	0.106667	38.4873	8.65926	1.12083	5.46325
40	0.637132	0.809239	0	0	0	0.365362	0	0	0	0.176717	0	1.17386	0	0.707011	3.33242	1.17879	1.56572	0.584923	0	0	0	0.869695	1.97807	0				69.0141	6.81292	0	14.2661	6.71437	19.257	28.4444	48.549	67.1274	0	18.0862	13.124	25.0762	61.6822	19.3236	66.4269	0.0810907	1.1404	54.4043	17.3653	8.66035	14.0056
45	0.66696	0.768213	0	0.936974	0	0.357171	0	0	0.153368	0.66179	0	1.45673	0	2.40922	5.26533	2.79096	2.21323	2.13051	0	0	0	1.25004	2.07353	0				89.3516	14.9129	0.0261712	37.6757	16.4433	35.7126	39.6695	80.4642	103.981	0.394833	37.825	31.8937	36.0808	71.882	51.1875	73.064	0.587438	5.9776	57.427	27.1132	20.0162	27.3287
50	0.658124	0.790324	0	5.74918	0	0.517148	0	0	1.69349	5.27196	0	1.73823	0	2.42495	7.57148	5.49971	3.94468	4.07929	0	0	0	3.61842	2.34484	0				84.5743	25.0342	3.04438	71.2963	30.667	49.1273	45.5807	96.9399	119.427	4.11742	55.0728	54.2332	41.9117	79.2576	75.4693	78.6055	4.18725	16.1461	55.046	35.2953	35.1628	42.6285
55	0.650997	0.949695	0	11.869	0	0.73573	0	0	6.64922	13.7235	0.535508	2.44326	0	2.566	10.1332	7.98649	5.78093	5.63194	0	0	0	6.45739	3.84329	0				69.5576	37.8197	14.4994	103.063	48.7754	58.5068	50.9047	88.7044	110.998	10.0164	66.5702	71.2909	43.3494	84.4571	93.8122	83.0566	12.722	35.3872	51.686	40.8738	50.8311	56.1902
60	0.721078	1.58719	0.45248	18.6548	0	1.47972	0	0	12.3135	26.0647	1.84398	3.01917	0.735498	5.51201	13.2357	12.5337	8.31705	8.67157	0.679269	0	0.104048	10.8878	6.17264	0				59.7708	56.1071	37.0577	125.749	65.3595	60.9565	57.3265	72.487	93.151	19.7411	75.0635	83.3307	37.4851	89.5635	107.396	87.6209	28.1362	57.7989	52.1448	43.4741	65.0913	68.6584
65	1.16424	2.5924	3.24289	25.5547	0	2.5199	0	0	18.7263	42.1773	3.55381	3.47025	3.83436	7.18659	16.8693	18.8871	11.8527	12.0966	3.35384	0	0.295983	14.9812	9.14559	0				56.8313	76.8139	66.574	134.665	80.522	58.6546	62.2352	53.0534	70.0536	31.0461	81.753	93.2303	27.8242	93.9617	121.214	92.2423	46.3418	78.1149	49.9253	43.891	77.058	79.0539
70	2.2148	4.34842	6.9102	33.9071	0.332746	3.94993	0	0	25.8759	62.3275	5.53618	4.96124	9.08838	10.1956	22.1092	26.1545	15.6282	16.2046	8.38743	0	0.569641	20.4166	12.4299	0				55.8506	90.5925	90.2664	131.116	92.8092	55.8067	62.8862	40.2584	54.301	40.4	87.5978	101.38	18.3234	99.2184	134.938	95.2114	62.4403	94.8187	50.6801	43.1678	87.9193	87.9574
75	3.97979	6.81527	11.2127	43.2617	2.18466	6.43296	0	0.121133	36.1662	81.5227	8.03991	7.14082	18.0155	14.8469	27.8447	36.8713	19.5905	21.6843	14.0894	0	0.930709	26.6822	16.5829	0				57.1619	102.561	110.584	120.766	103.445	52.6564	56.9528	27.1164	39.7065	48.7944	92.8423	107.288	13.5852	103.968	145.366	98.8693	75.2747	108.512	52.1439	41.2016	95.6308	95.6015
80	6.26121	9.26704	15.8156	53.6848	4.89994	9.52708	0	0.559305	48.6604	94.6711	12.2376	11.0218	29.7881	19.6951	35.2643	48.0145	24.0245	26.8506	21.4897	0.73413	1.41814	34.8995	19.5017	0				59.9296	110.809	124.088	96.7685	112.026	49.3548	47.2606	22.6483	30.9069	54.6076	97.3254	111.718	11.1197	108.096	156.395	100.811	87.5876	120.895	54.9835	39.0631	102.96	101.427
85	9.03878	12.1065	21.4378	64.7056	9.19938	14.1024	0	0.400305	63.419	102.02	17.3137	16.6025	45.0874	24.9787	42.6039	59.6022	28.0892	31.945	30.2168	1.97863	2.35025	43.5914	22.9301	1.60597				63.4113	110.144	128.64	80.8475	119.805	45.0313	37.6128	17.2031	22.4429	56.694	102.263	117.358	8.90077	112.229	167.768	103.777	96.8069	129.393	54.7765	35.5397	107.585	105.182
90	12.4654	14.2009	26.5359	74.0797	14.0609	19.3192	1.39814	1.20735	76.9685	101.538	24.8726	23.8302	63.051	29.546	49.6027	70.5368	32.9906	37.7441	39.7285	3.62037	3.53916	54.8478	26.3577	4.79861				65.2689	104.124	128.028	64.3886	126.327	44.3894	30.6557	14.6213	14.7092	56.5298	106.454	122.528	7.1339	116.057	177.971	106.025	105.413	136.851	55.9717	33.4171	111.873	109.221
95	16.52	16.7155	31.9526	82.6971	20.0514	25.8092	3.55601	0.419622	86.9684	98.295	33.3292	31.8521	81.1608	33.2517	54.917	78.4068	36.8114	42.3088	50.708	6.10037	4.89681	65.8095	29.5066	8.58655				65.832	94.9891	125.196	54.8843	131.732	42.8361	25.9796	10.4519	9.98902	55.0496	109.643	126.999	6.03329	119.904	186.83	108.667	113.275	143.722	59.3227	29.5638	113.829	112.841
100	21.1144	19.4187	38.7163	88.9242	25.9752	32.5362	7.17213	2.42604	92.1796	90.707	43.8574	39.6258	98.0644	25.7261	58.3382	83.6438	38.0977	46.2392	61.6076	7.90651	6.19661	78.6766	31.8281	13.1161				66.6538	81.8435	118.558	46.2765	136.226	40.3542	22.743	7.59233	6.43183	49.0393	113.667	133.458	5.47337	124.303	192.347	111.17	120.796	149.036			114.884	116.244
105	26.2186	20.6118	45.0298	94.264	32.6797	39.6254	10.8932	0.454991	93.1431	85.175	52.8506	46.465	110.963	30.7687	61.1955	85.4873	39.8815	48.6255	72.4547	10.2188	7.70303	93.7172	34.8791	17.2491				70.4767	71.9039	112.763	40.6671	141.428	37.4265	19.7779	3.60427	1.65643	45.5607	117.747	137.704	4.35049	126.185	199.781	113.996	127.717	152.248			115.533	117.499

## Sheet: 6D
FMF	Disease controls
38.8135
29.3091
47.8051
54.9647
60.065
40.5722
45.7401
51.0141
39.3413
39.938
	98.7962
	102.672
	83.9331
	61.5747
	95.0513
	90.5193
	112.531
	114.987
	66.3481
	57.5893
	86.6933
	87.5407
	75.9554
	79.5336
	67.7822
	65.7105
	75.4057
	73.6171
	79.1807
36.9039
32.8803
34.8723
	125.332
	141.445
	69.6204
41.0287
	80.4051
36.7384
	109.267
28.7056
54.3779
51.7185
38.4534
25.6894
53.8621
46.7676

## Sheet: 6E
FMF	Control diseases
1010
1962
572.8
180.5
122
1482
691.4
381
1014
1086
	21.16
	26.06
	1.131
	139.4
	0
	15.98
	0
	0
	73.26
	164.3
	8.867
	53.53
	1.839
	60.35
	184
	122.4
	95.71
	83.81
	1.698
1066
1844
2430
	0
	0.6431
	99.52
1108
	110.3
915.2
	0
2064
236.9
347.1
1484
2266
158.2
438.3
